# Supplementary material for: Short‐term starvation activates AMPK and restores mitochondrial inorganic polyphosphate, but fails to reverse associated neuronal senescence
Source: Aging Cell. 2024 Aug 5;23(11):e14289. doi: 10.1111/acel.14289 (PMC11561667; doi:10.1111/acel.14289)
Supplement: Supplementary file 3 — Data S2. [file ACEL-23-e14289-s002.xlsx]

## Sheet: ID
Protein#Group	Genes	Protein description	SH WT CTRL 72h EXP1	SH WT STS 72h EXP1	SH MITOPPX CTRL 72h EXP1	SH MITOPPX STS 72h EXP1	SH WT CTRL 72h EXP2	SH WT STS 72h EXP2	SH MITOPPX CTRL 72h EXP2	SH MITOPPX STS 72h EXP2	SH WT CTRL 72h EXP3	SH WT STS 72h EXP3	SH MITOPPX CTRL 72h EXP3	SH MITOPPX STS 72h EXP3	SH WT CTRL 72h EXP4	SH WT STS 72h EXP4	SH MITOPPX CTRL 72h EXP4	SH MITOPPX STS 72h EXP4	Grand Total
A0A2R8YGF8	ACTB	Actin, cytoplasmic 1	1508590000	1480860000	1434760000	1454830000	1500560000	1500380000	1279730000	1286820000	1317320000	1287270000	1226580000	1168650000	1264370000	1295370000	1191410000	1111370000	1340966875
A0A804HKV3	ACTA1	Actin alpha 1, skeletal muscle	1251670000	1305560000	1361980000	1273140000	1276540000	1268970000	1209570000	1194210000	1217520000	1143660000	1208210000	1089220000	1156370000	1099110000	1191440000	1101350000	1.21383e+09
Q9NY65-2	TUBA8	Tubulin alpha-8 chain (EC 3.6.5.-) (Alpha-tubulin 8) (Tubulin alpha chain-like 2) [Cleaved into: Dephenylalaninated tubulin alpha-8 chain]	1308470000	1119920000	928178000	681772000	1099470000	1069400000	1008810000	1029250000	1122720000	1105300000	987169000	1058490000	1132230000	1035420000	997513000	999738000	1.04579e+09
Q9BQE3	TUBA1C	Tubulin alpha-1C chain (EC 3.6.5.-) (Alpha-tubulin 6) (Tubulin alpha-6 chain) [Cleaved into: Detyrosinated tubulin alpha-1C chain]	1127060000	1008060000	818355000	683237000	1030980000	1090370000	1010570000	1095720000	1118130000	1090890000	997700000	1011200000	1086750000	972092000	948151000	1117610000	1.01536e+09
I3L4N8	ACTG1	Actin gamma 1	1291500000	1283440000	1111410000	991763000	1048320000	1060020000	928093000	1024910000	947082000	850300000	844768000	847492000	937003000	840299000	859938000	794629000	1.00439e+09
P00761	(blank)	Trypsin (EC 3.4.21.4)	712333000	623202000	743043000	841909000	896988000	765170000	673623000	765699000	768082000	804132000	790050000	810177000	838278000	776258000	1106650000	1099610000	8.14917e+08
Q562R1	ACTBL2	Beta-actin-like protein 2 (Kappa-actin)	675342000	660497000	671776000	582241000	636169000	668112000	534751000	584606000	593391000	597592000	553490000	558603000	558064000	520726000	538475000	543814000	5.98888e+08
Q05639	EEF1A2	Elongation factor 1-alpha 2 (EF-1-alpha-2) (Eukaryotic elongation factor 1 A-2) (eEF1A-2) (Statin-S1)	494048000	491170000	424582000	393812000	469340000	504627000	505595000	508488000	522010000	542464000	513607000	532382000	516659000	536351000	483043000	523598000	4.97211e+08
Q5JP53	TUBB	Tubulin beta chain	581158000	530280000	412006000	337019000	510995000	488097000	507983000	475063000	510115000	522016000	460632000	465881000	515955000	477906000	447834000	515523000	4.86964e+08
P08238	HSP90AB1	Heat shock protein HSP 90-beta (HSP 90) (Heat shock 84 kDa) (HSP 84) (HSP84)	468880000	450919000	377627000	322455000	404973000	432134000	421520000	423570000	457042000	490175000	425077000	420986000	472362000	460834000	422835000	458622000	4.31578e+08
P11021	HSPA5	Endoplasmic reticulum chaperone BiP (EC 3.6.4.10) (78 kDa glucose-regulated protein) (GRP-78) (Binding-immunoglobulin protein) (BiP) (Heat shock protein 70 family protein 5) (HSP70 family protein 5) (Heat shock protein family A member 5) (Immunoglobulin heavy chain-binding protein)	400612000	405874000	405029000	392144000	387867000	384936000	387325000	393885000	449613000	438394000	370731000	383799000	414577000	410255000	385808000	367223000	3.98818e+08
P04406	GAPDH	Glyceraldehyde-3-phosphate dehydrogenase (GAPDH) (EC 1.2.1.12) (Peptidyl-cysteine S-nitrosylase GAPDH) (EC 2.6.99.-)	329796000	398878000	329183000	427177000	317038000	417427000	298876000	396052000	307634000	356542000	304392000	379917000	300197000	351376000	297655000	375309000	3.51119e+08
P07900	HSP90AA1	Heat shock protein HSP 90-alpha (EC 3.6.4.10) (Heat shock 86 kDa) (HSP 86) (HSP86) (Lipopolysaccharide-associated protein 2) (LAP-2) (LPS-associated protein 2) (Renal carcinoma antigen NY-REN-38)	364326000	338065000	293543000	249601000	323182000	327411000	325442000	319531000	351843000	355354000	319502000	321982000	345061000	346773000	319968000	328213000	3.26881e+08
P31947-2	SFN	14-3-3 protein sigma (Epithelial cell marker protein 1) (Stratifin)	364738000	372612000	275277000	262749000	329228000	335222000	349190000	269330000	329483000	311641000	349803000	346600000	326704000	254344000	258191000	306108000	3.18567e+08
P0CG38	POTEI	POTE ankyrin domain family member I	323877000	302687000	276009000	269586000	296728000	264618000	282683000	278402000	312632000	300107000	299940000	267799000	290247000	277972000	270508000	264228000	2.84939e+08
P14625	HSP90B1	Endoplasmin (94 kDa glucose-regulated protein) (GRP-94) (Heat shock protein 90 kDa beta member 1) (Tumor rejection antigen 1) (gp96 homolog)	247941000	257486000	254355000	261413000	247652000	244797000	238475000	250378000	271537000	281887000	232564000	240248000	249546000	263930000	232112000	220255000	2.4976e+08
P23528	CFL1	Cofilin-1 (18 kDa phosphoprotein) (p18) (Cofilin, non-muscle isoform)	281882000	303633000	253571000	225337000	266595000	262190000	240896000	235360000	235354000	227153000	215374000	213883000	218660000	225434000	195969000	184974000	2.38544e+08
P63104	YWHAZ	14-3-3 protein zeta/delta (Protein kinase C inhibitor protein 1) (KCIP-1)	274505000	249289000	221510000	191721000	233408000	244741000	224747000	231810000	224782000	222729000	221802000	211627000	221419000	215617000	214325000	225236000	2.27829e+08
P62979	RPS27A	Ubiquitin-ribosomal protein eS31 fusion protein (Ubiquitin carboxyl extension protein 80) [Cleaved into: Ubiquitin; Small ribosomal subunit protein eS31 (40S ribosomal protein S27a)]	224368000	218041000	222338000	206256000	195377000	206459000	227796000	229526000	208917000	210823000	189060000	211506000	210097000	219274000	242890000	253620000	2.16835e+08
P61981	YWHAG	14-3-3 protein gamma (Protein kinase C inhibitor protein 1) (KCIP-1) [Cleaved into: 14-3-3 protein gamma, N-terminally processed]	221491000	229305000	221128000	190176000	213403000	210420000	227868000	222964000	219048000	223438000	217755000	213805000	220026000	208011000	213287000	209218000	2.16586e+08
P62937	PPIA	Peptidyl-prolyl cis-trans isomerase A (PPIase A) (EC 5.2.1.8) (Cyclophilin A) (Cyclosporin A-binding protein) (Rotamase A) [Cleaved into: Peptidyl-prolyl cis-trans isomerase A, N-terminally processed]	228879000	228116000	206776000	191682000	223148000	224416000	214548000	221044000	208044000	220819000	195229000	195514000	205686000	218053000	191951000	182977000	2.10529e+08
P25705	ATP5F1A	ATP synthase subunit alpha, mitochondrial (ATP synthase F1 subunit alpha)	187992000	197673000	272160000	281117000	196682000	185055000	211378000	233178000	180907000	159314000	207145000	213646000	165991000	168990000	200803000	191507000	2.04616e+08
E9PN89	HSPA8	Heat shock protein family A (Hsp70) member 8	217125000	188983000	180136000	160694000	202260000	202928000	204112000	194049000	230016000	215018000	218760000	204448000	230576000	212761000	207531000	197135000	2.04357e+08
Q14195-2	DPYSL3	Dihydropyrimidinase-related protein 3 (DRP-3) (Collapsin response mediator protein 4) (CRMP-4) (Unc-33-like phosphoprotein 1) (ULIP-1)	191954000	186925000	188785000	154032000	164899000	169442000	179642000	173452000	180989000	185687000	172921000	179165000	175830000	181123000	171164000	182839000	1.77827e+08
P07737	PFN1	Profilin-1 (Epididymis tissue protein Li 184a) (Profilin I)	216190000	203405000	160125000	150736000	165597000	173738000	168681000	163214000	178656000	188940000	163176000	167011000	191458000	165991000	160793000	174102000	1.76172e+08
Q5VTE0	EEF1A1P5	Putative elongation factor 1-alpha-like 3 (EF-1-alpha-like 3) (Eukaryotic elongation factor 1 A-like 3) (eEF1A-like 3) (Eukaryotic translation elongation factor 1 alpha-1 pseudogene 5)	182486000	178170000	137807000	121986000	161380000	173226000	151331000	168431000	177404000	186064000	151550000	163003000	185267000	187834000	150237000	148952000	1.63899e+08
P40926	MDH2	Malate dehydrogenase, mitochondrial (EC 1.1.1.37)	163880000	172954000	214990000	229948000	159488000	153460000	166216000	184585000	139209000	152462000	151399000	156908000	117979000	128673000	142693000	136017000	1.62674e+08
P30101	PDIA3	Protein disulfide-isomerase A3 (EC 5.3.4.1) (58 kDa glucose-regulated protein) (58 kDa microsomal protein) (p58) (Disulfide isomerase ER-60) (Endoplasmic reticulum resident protein 57) (ER protein 57) (ERp57) (Endoplasmic reticulum resident protein 60) (ER protein 60) (ERp60)	165159000	169059000	161286000	159622000	160469000	158610000	162172000	172213000	168996000	170505000	155708000	159058000	148332000	152122000	151422000	155231000	1.60845e+08
Q8IVF2-3	AHNAK2	Protein AHNAK2	133090000	121146000	178662000	187560000	123466000	129550000	209233000	164167000	133285000	122022000	190491000	162085000	134947000	120238000	181340000	150752000	1.58321e+08
P14618	PKM	Pyruvate kinase PKM (EC 2.7.1.40) (Cytosolic thyroid hormone-binding protein) (CTHBP) (Opa-interacting protein 3) (OIP-3) (Pyruvate kinase 2/3) (Pyruvate kinase muscle isozyme) (Threonine-protein kinase PKM2) (EC 2.7.11.1) (Thyroid hormone-binding protein 1) (THBP1) (Tumor M2-PK) (Tyrosine-protein kinase PKM2) (EC 2.7.10.2) (p58)	178879000	177736000	158169000	137714000	155484000	165051000	154470000	143755000	150765000	161482000	151769000	147506000	156146000	151411000	148666000	151194000	1.56369e+08
P23284	PPIB	Peptidyl-prolyl cis-trans isomerase B (PPIase B) (EC 5.2.1.8) (CYP-S1) (Cyclophilin B) (Rotamase B) (S-cyclophilin) (SCYLP)	148455000	160457000	161650000	173597000	148946000	154311000	146217000	159357000	154384000	155002000	148644000	164668000	141505000	156728000	145445000	131058000	1.53418e+08
P06733	ENO1	Alpha-enolase (EC 4.2.1.11) (2-phospho-D-glycerate hydro-lyase) (C-myc promoter-binding protein) (Enolase 1) (MBP-1) (MPB-1) (Non-neural enolase) (NNE) (Phosphopyruvate hydratase) (Plasminogen-binding protein)	170369000	162133000	149659000	128909000	144953000	144864000	135298000	137939000	150937000	154691000	143681000	145219000	160838000	154508000	144938000	145849000	1.48604e+08
P05141	SLC25A5	ADP/ATP translocase 2 (ADP,ATP carrier protein 2) (ADP,ATP carrier protein, fibroblast isoform) (Adenine nucleotide translocator 2) (ANT 2) (Solute carrier family 25 member 5) [Cleaved into: ADP/ATP translocase 2, N-terminally processed]	95140300	121248000	184981000	217743000	149405000	136301000	168128000	197994000	126185000	108873000	157373000	166856000	98933600	111058000	157537000	153442000	1.4782e+08
P0DMV8	HSPA1A	Heat shock 70 kDa protein 1A (Heat shock 70 kDa protein 1) (HSP70-1) (HSP70.1)	168016000	151238000	153255000	128536000	149130000	136924000	150077000	138357000	163790000	145891000	148726000	135463000	158041000	136461000	148256000	143831000	1.47547e+08
P62258	YWHAE	14-3-3 protein epsilon (14-3-3E)	155951000	155340000	138356000	124371000	150617000	159270000	149596000	140169000	149171000	156984000	140477000	140968000	146245000	145938000	135047000	136161000	1.45754e+08
P06576	ATP5F1B	ATP synthase subunit beta, mitochondrial (EC 7.1.2.2) (ATP synthase F1 subunit beta)	129084000	146685000	185703000	204227000	126304000	128836000	150911000	163456000	124031000	120162000	149137000	151668000	116959000	118181000	140692000	140234000	1.43674e+08
E9PK54	HSPA8	Heat shock protein family A (Hsp70) member 8	148933000	144264000	131501000	112397000	141721000	140010000	153971000	139995000	156626000	152785000	143482000	136774000	154588000	148540000	147227000	134890000	1.43047e+08
P54652	HSPA2	Heat shock-related 70 kDa protein 2 (Heat shock 70 kDa protein 2)	156890000	126722000	117008000	90979600	142657000	136405000	138893000	121176000	158417000	136185000	145992000	123554000	165579000	142291000	148994000	133800000	1.36733e+08
P08670	VIM	Vimentin	154672000	194700000	210397000	357069000	172203000	170419000	55442100	98624300	91316800	103100000	60781400	97143700	92057300	118506000	80526400	79637900	1.36099e+08
P68363	TUBA1B	Tubulin alpha-1B chain (EC 3.6.5.-) (Alpha-tubulin ubiquitous) (Tubulin K-alpha-1) (Tubulin alpha-ubiquitous chain) [Cleaved into: Detyrosinated tubulin alpha-1B chain]	197644000	175234000	115000000	87323800	161795000	131684000	120987000	125977000	137998000	152900000	106762000	112748000	131753000	137025000	104775000	96393500	1.3256e+08
Q06830	PRDX1	Peroxiredoxin-1 (EC 1.11.1.24) (Natural killer cell-enhancing factor A) (NKEF-A) (Proliferation-associated gene protein) (PAG) (Thioredoxin peroxidase 2) (Thioredoxin-dependent peroxide reductase 2) (Thioredoxin-dependent peroxiredoxin 1)	131825000	129204000	130690000	115524000	119152000	123417000	122734000	122302000	128819000	140420000	133768000	134717000	142464000	142540000	140441000	147366000	1.31349e+08
P10809	HSPD1	60 kDa heat shock protein, mitochondrial (EC 5.6.1.7) (60 kDa chaperonin) (Chaperonin 60) (CPN60) (Heat shock protein 60) (HSP-60) (Hsp60) (HuCHA60) (Mitochondrial matrix protein P1) (P60 lymphocyte protein)	115490000	128729000	146789000	164378000	121521000	122543000	135151000	146821000	124026000	134955000	121632000	131802000	109261000	126576000	117219000	114610000	1.29097e+08
P09382	LGALS1	Galectin-1 (Gal-1) (14 kDa laminin-binding protein) (HLBP14) (14 kDa lectin) (Beta-galactoside-binding lectin L-14-I) (Galaptin) (HBL) (HPL) (Lactose-binding lectin 1) (Lectin galactoside-binding soluble 1) (Putative MAPK-activating protein PM12) (S-Lac lectin 1)	201746000	158318000	140838000	116136000	149912000	115780000	96135900	109302000	127463000	100834000	102814000	101734000	109945000	99828800	97965000	95889100	1.25854e+08
P07195	LDHB	L-lactate dehydrogenase B chain (LDH-B) (EC 1.1.1.27) (LDH heart subunit) (LDH-H) (Renal carcinoma antigen NY-REN-46)	131460000	127195000	124168000	109409000	116879000	133253000	118608000	119962000	131798000	139276000	109368000	120342000	127326000	127556000	110695000	119740000	1.22944e+08
P35232	PHB1	Prohibitin 1	72344600	95440100	165715000	191339000	123529000	109735000	143637000	155526000	99630100	82899100	130322000	142320000	73670400	85731200	127599000	119138000	1.21105e+08
P0DPH7	TUBA3C	Tubulin alpha-3C chain (EC 3.6.5.-) (Alpha-tubulin 2) (Alpha-tubulin 3C) (Tubulin alpha-2 chain) [Cleaved into: Detyrosinated tubulin alpha-3C chain]	115141000	103338000	135612000	88342500	101767000	100347000	95817800	114491000	127496000	139258000	138973000	115956000	104982000	139148000	164453000	117438000	1.19759e+08
P15531-2	NME1	Nucleoside diphosphate kinase A (NDK A) (NDP kinase A) (EC 2.7.4.6) (Granzyme A-activated DNase) (GAAD) (Metastasis inhibition factor nm23) (NM23-H1) (Tumor metastatic process-associated protein)	113875000	117373000	91454200	94733300	102206000	114644000	119837000	126387000	116574000	139250000	120706000	123348000	121541000	123033000	115033000	127637000	1.16731e+08
A8K7Q2	HSPA8	Heat shock protein family A (Hsp70) member 8 (cDNA FLJ77848)	123565000	118507000	104775000	94117400	112955000	117509000	117893000	114275000	123900000	128528000	114800000	111501000	127663000	125374000	116182000	107833000	1.16293e+08
A0A0B4J269	(blank)	G-protein coupled receptors family 1 profile domain-containing protein	126457000	105758000	91167000	72895700	111192000	107174000	121482000	133340000	128825000	124243000	123378000	119815000	123722000	118747000	124685000	124574000	1.16047e+08
Q99623	PHB2	Prohibitin-2 (B-cell receptor-associated protein BAP37) (D-prohibitin) (Repressor of estrogen receptor activity)	68334800	86951200	153778000	175274000	115070000	102034000	128853000	138715000	97027000	77731100	123335000	127899000	70730200	81749300	124233000	120119000	1.12363e+08
P23246	SFPQ	Splicing factor, proline- and glutamine-rich (100 kDa DNA-pairing protein) (hPOMp100) (DNA-binding p52/p100 complex, 100 kDa subunit) (Polypyrimidine tract-binding protein-associated-splicing factor) (PSF) (PTB-associated-splicing factor)	102449000	129027000	108345000	116545000	136188000	129835000	94381600	105413000	98691600	95456900	112013000	99096300	92405000	87260800	110769000	110545000	1.08312e+08
A0A7P0TAE9	CANX	Calnexin	107390000	121172000	107366000	109576000	112295000	113621000	112313000	109819000	113352000	118889000	97058700	105414000	99578900	108987000	95079900	84123700	1.07645e+08
P60174-3	TPI1	Triosephosphate isomerase (TIM) (EC 5.3.1.1) (Methylglyoxal synthase) (EC 4.2.3.3) (Triose-phosphate isomerase)	124344000	124280000	128330000	117933000	104119000	105368000	105244000	108622000	95599300	95808500	103293000	103844000	87940900	90145800	99359000	111047000	1.07211e+08
P50990	CCT8	T-complex protein 1 subunit theta (TCP-1-theta) (CCT-theta) (Chaperonin containing T-complex polypeptide 1 subunit 8) (Renal carcinoma antigen NY-REN-15)	109424000	107528000	94680000	77845900	96171300	100114000	100978000	105352000	115542000	117488000	105247000	105340000	111546000	107273000	106149000	102576000	1.03857e+08
Q9BVA1	TUBB2B	Tubulin beta-2B chain	148329000	122503000	78218800	70296000	102594000	81403300	110913000	105197000	97405300	86052200	88850100	88112200	87963500	87881400	92048600	99646100	9.87269e+07
O75390	CS	Citrate synthase, mitochondrial (EC 2.3.3.1) (Citrate (Si)-synthase)	88240100	98554200	116859000	120491000	89512000	91215800	100805000	110414000	85984800	91198400	96495800	100883000	76741000	82893600	89910300	90118200	9.60861e+07
Q16658	FSCN1	Fascin (55 kDa actin-bundling protein) (Singed-like protein) (p55)	129276000	120009000	86880500	72572100	103678000	98250500	90553800	90367100	91871500	93594800	86972300	88568100	91771500	93182800	83658400	88588800	9.49066e+07
A0A7P0NGZ6	CTSB	Cathepsin B (EC 3.4.22.1)	86704700	102012000	160589000	166937000	88825900	68187200	89619200	93129600	64189100	47031700	86088800	95210500	55144600	56324100	87835800	77722800	9.25568e+07
P04350	TUBB4A	Tubulin beta-4A chain (Tubulin 5 beta) (Tubulin beta-4 chain)	96397900	79490200	77096100	60024800	87480700	76859200	101742000	98748000	86922700	95517400	103784000	102908000	86091200	84327900	104883000	107937000	9.11171e+07
Q15084-2	PDIA6	Protein disulfide-isomerase A6 (EC 5.3.4.1) (Endoplasmic reticulum protein 5) (ER protein 5) (ERp5) (Protein disulfide isomerase P5) (Thioredoxin domain-containing protein 7)	93388600	93737300	92784200	91780400	86429800	85043000	83910300	90999800	90081100	98802300	84832100	85945700	86364200	90961600	83391900	83132800	8.89379e+07
Q14697-2	GANAB	Neutral alpha-glucosidase AB (EC 3.2.1.207) (Alpha-glucosidase 2) (Glucosidase II subunit alpha)	94400700	96863200	100331000	97108000	92801900	89117000	83457400	86394600	88532700	92160900	79531800	81592900	80205800	82964100	78355600	75774300	8.78253e+07
P62753	RPS6	Small ribosomal subunit protein eS6 (40S ribosomal protein S6) (Phosphoprotein NP33)	88051700	89017200	90828200	88420600	91734400	89852000	85677400	92645200	76933400	70113800	90186300	91438100	75052900	68982100	91673200	89613600	8.59965e+07
P61978-3	HNRNPK	Heterogeneous nuclear ribonucleoprotein K (hnRNP K) (Transformation up-regulated nuclear protein) (TUNP)	76685200	84351500	86640900	87796200	88359000	88454800	86686200	87101300	78148800	74463300	89996900	86545000	72112000	76014800	91032000	88507000	8.40007e+07
P62873	GNB1	Guanine nucleotide-binding protein G(I)/G(S)/G(T) subunit beta-1 (Transducin beta chain 1)	118150000	116705000	106520000	82111500	90023500	76219600	80875700	86421700	76808200	59828700	67756700	64592800	54863300	57369500	61004100	53538600	8.20373e+07
P61604	HSPE1	10 kDa heat shock protein, mitochondrial (Hsp10) (10 kDa chaperonin) (Chaperonin 10) (CPN10) (Early-pregnancy factor) (EPF)	71040800	78204300	89292400	102557000	68359100	75215900	83906900	88281100	81857000	83801400	76609200	85131600	75633700	81652300	75391800	80439200	8.12437e+07
Q02878	RPL6	Large ribosomal subunit protein eL6 (60S ribosomal protein L6) (Neoplasm-related protein C140) (Tax-responsive enhancer element-binding protein 107) (TaxREB107)	76927200	82261100	81894000	80119900	81398500	82850100	85187200	87291500	70963900	62656000	90088800	85708100	61907800	60878200	87454400	86463700	7.91492e+07
P62241	RPS8	Small ribosomal subunit protein eS8 (40S ribosomal protein S8)	83655400	85972900	82258600	79809200	81834700	85274400	86647300	85847700	68095200	56630300	78354800	86577900	63972100	63722800	84497900	81472800	7.88002e+07
Q00839	HNRNPU	Heterogeneous nuclear ribonucleoprotein U (hnRNP U) (GRIP120) (Nuclear p120 ribonucleoprotein) (Scaffold-attachment factor A) (SAF-A) (p120) (pp120)	75918700	77423400	78657300	93222200	72357400	64345800	95149900	96220300	56128000	47570600	81075900	85967200	46720900	53534300	88183100	74069600	7.5412e+07
Q14103-3	HNRNPD	Heterogeneous nuclear ribonucleoprotein D0 (hnRNP D0) (AU-rich element RNA-binding protein 1)	70844000	72123900	83790800	84738000	73124200	65592300	74170300	86242600	63486700	56582400	80649100	80722200	55154700	60039800	87498700	84294600	7.38366e+07
B5MDF5	RAN	GTP-binding nuclear protein Ran	85918200	78640900	68038200	61198000	72697400	72629300	73010000	71633300	73204200	75141800	81676900	73624000	72677500	74081000	68726000	77890800	7.37834e+07
P62277	RPS13	Small ribosomal subunit protein uS15 (40S ribosomal protein S13)	80661500	74528500	76164100	82437400	75891900	76772600	68175600	78042600	73114900	58117100	75212800	80434300	64810200	60329900	74343400	80149900	7.37627e+07
O75964	ATP5MG	ATP synthase subunit g, mitochondrial (ATPase subunit g) (ATP synthase membrane subunit g)	74854300	74438100	95197800	98548700	72897600	62992900	73709300	82089800	67787900	56195800	73797900	71619200	59940100	62426700	74716100	72430600	73352675
P02768	ALB	Albumin	48160100	49466300	43511800	60978200	55563700	59626300	75500400	87980600	76772100	73122100	75609200	81733800	89935200	89158700	91556200	112532000	7.30652e+07
A0A1C7CYX9	DPYSL2	Dihydropyrimidinase like 2	88728500	75286500	55569700	45554000	73355100	66922200	75580000	73253400	72532500	74461100	72003400	73497100	73918800	67317700	68788400	78051100	7.11257e+07
P32119	PRDX2	Peroxiredoxin-2 (EC 1.11.1.24) (Natural killer cell-enhancing factor B) (NKEF-B) (PRP) (Thiol-specific antioxidant protein) (TSA) (Thioredoxin peroxidase 1) (Thioredoxin-dependent peroxide reductase 1) (Thioredoxin-dependent peroxiredoxin 2)	73549500	73416100	69169300	58835400	64865900	68978700	69133400	72457400	69776800	75005400	67020600	76037700	66768300	67009800	74194200	82957800	7.04366e+07
Q92930	RAB8B	Ras-related protein Rab-8B	72852100	71207700	75857900	75243300	73840900	67799300	70394900	75007500	69916600	68514100	72324800	63886500	69996200	64811400	64672000	65823800	7.02457e+07
P14174	MIF	Macrophage migration inhibitory factor (MIF) (EC 5.3.2.1) (Glycosylation-inhibiting factor) (GIF) (L-dopachrome isomerase) (L-dopachrome tautomerase) (EC 5.3.3.12) (Phenylpyruvate tautomerase)	74240200	71827400	62258200	69683700	77997200	84452300	68928600	69477400	61563500	71861400	68928500	66734300	64917400	59825800	64488200	71417500	6.94173e+07
Q5JWF2	GNAS	Guanine nucleotide-binding protein G(s) subunit alpha isoforms XLas (Adenylate cyclase-stimulating G alpha protein) (Extra large alphas protein) (XLalphas)	89010500	80582400	65034200	52531000	80267000	66964800	64721400	65566300	77682700	60232700	68506600	60190600	63412900	64750100	62516600	57944600	6.82292e+07
P13639	EEF2	Elongation factor 2 (EF-2) (EC 3.6.5.-)	75120100	73834100	58822400	51204100	67046400	72203400	66520800	66313800	74342600	77644200	62412200	62959600	73780600	75551700	62372100	64396900	6.78784e+07
Q9NQC3	RTN4	Reticulon-4 (Foocen) (Neurite outgrowth inhibitor) (Nogo protein) (Neuroendocrine-specific protein) (NSP) (Neuroendocrine-specific protein C homolog) (RTN-x) (Reticulon-5)	58505700	61763800	45088700	53991000	59285900	59292400	80033900	71656500	73452600	74628900	75406300	70326300	70359100	72957400	72508400	74287700	6.75595e+07
P19338	NCL	Nucleolin (Protein C23)	69677100	73503200	70472200	75591700	74817600	78731400	65054700	69433400	62535000	55325800	62166700	65613700	56270300	59888400	60949300	66377200	6.67311e+07
P09455	RBP1	Retinol-binding protein 1 (Cellular retinol-binding protein) (CRBP) (Cellular retinol-binding protein I) (CRBP-I)	67300900	78741700	62314900	65085700	68075800	73542200	66957500	78247300	53049400	66240000	64326500	71214600	52054400	61697300	60805900	68138700	6.65191e+07
P27797	CALR	Calreticulin (CRP55) (Calregulin) (Endoplasmic reticulum resident protein 60) (ERp60) (HACBP) (grp60)	66775200	71838800	66142300	66577700	63984800	64170700	63700300	69448100	65252600	71859300	61417200	63619400	58786000	64755900	60616500	58088100	6.49558e+07
P13667	PDIA4	Protein disulfide-isomerase A4 (EC 5.3.4.1) (Endoplasmic reticulum resident protein 70) (ER protein 70) (ERp70) (Endoplasmic reticulum resident protein 72) (ER protein 72) (ERp-72) (ERp72)	63080200	68189600	66216600	67701300	62340300	64343500	62691500	65628400	67586200	70516800	60241400	64173400	63568100	69191800	61209700	61202700	6.48942e+07
P12236	SLC25A6	ADP/ATP translocase 3 (ADP,ATP carrier protein 3) (ADP,ATP carrier protein, isoform T2) (ANT 2) (Adenine nucleotide translocator 3) (ANT 3) (Solute carrier family 25 member 6) [Cleaved into: ADP/ATP translocase 3, N-terminally processed]	42230700	53869700	82800600	99035900	67311700	57081900	66894800	88278300	47333300	38782600	68888000	75670500	37518700	44055100	58771700	63901400	6.3685e+07
P09211	GSTP1	Glutathione S-transferase P (EC 2.5.1.18) (GST class-pi) (GSTP1-1)	64109100	68502300	70772600	68651300	63734500	61579900	62706400	56158000	56731500	59278600	55013100	54648200	51955200	61719200	50305200	58556200	6.03528e+07
P30048-2	PRDX3	Thioredoxin-dependent peroxide reductase, mitochondrial (EC 1.11.1.24) (Antioxidant protein 1) (AOP-1) (HBC189) (Peroxiredoxin III) (Prx-III) (Peroxiredoxin-3) (Protein MER5 homolog) (Thioredoxin-dependent peroxiredoxin 3)	55406300	62412600	64107000	75036400	52287600	54947300	62407000	65448400	52191600	58038300	55949900	65646400	46852400	55378600	57248400	58774500	5.91558e+07
P62249	RPS16	Small ribosomal subunit protein uS9 (40S ribosomal protein S16)	55907000	64832600	60843100	62293300	59548100	63535600	62488500	62707300	51095700	41922500	65178900	63515100	45802500	48518200	63690600	64191000	5.87151e+07
P63244	RACK1	Small ribosomal subunit protein RACK1 (Cell proliferation-inducing gene 21 protein) (Guanine nucleotide-binding protein subunit beta-2-like 1) (Guanine nucleotide-binding protein subunit beta-like protein 12.3) (Human lung cancer oncogene 7 protein) (HLC-7) (Receptor for activated C kinase) (Receptor of activated protein C kinase 1) [Cleaved into: Small ribosomal subunit protein RACK1, N-terminal…	70148800	75000600	63876500	65461000	61320700	61891600	62864000	68599600	46671600	40723800	54704200	59484900	36172700	39711100	51867700	46760900	5.76371e+07
P38646	HSPA9	Stress-70 protein, mitochondrial (75 kDa glucose-regulated protein) (GRP-75) (Heat shock 70 kDa protein 9) (Mortalin) (MOT) (Peptide-binding protein 74) (PBP74)	49564200	58061900	64164800	71145900	52115400	54378700	60732500	66378100	54231200	56373200	54680200	61604500	49398600	55256000	56042400	55362000	5.7531e+07
Q13263	TRIM28	Transcription intermediary factor 1-beta (TIF1-beta) (E3 SUMO-protein ligase TRIM28) (EC 2.3.2.27) (KRAB-associated protein 1) (KAP-1) (KRAB-interacting protein 1) (KRIP-1) (Nuclear corepressor KAP-1) (RING finger protein 96) (RING-type E3 ubiquitin transferase TIF1-beta) (Tripartite motif-containing protein 28)	59331600	60889900	66975000	65816100	61319800	61276400	56615600	55281100	54628200	48330700	52826500	49972300	46869100	50870600	51436300	48308100	5.61729e+07
Q99714	HSD17B10	3-hydroxyacyl-CoA dehydrogenase type-2 (EC 1.1.1.35) (17-beta-estradiol 17-dehydrogenase) (EC 1.1.1.62) (2-methyl-3-hydroxybutyryl-CoA dehydrogenase) (MHBD) (3-alpha-(17-beta)-hydroxysteroid dehydrogenase (NAD(+))) (EC 1.1.1.239) (3-hydroxy-2-methylbutyryl-CoA dehydrogenase) (EC 1.1.1.178) (3-hydroxyacyl-CoA dehydrogenase type II) (3alpha(or 20beta)-hydroxysteroid dehydrogenase) (EC 1.1.1.53) (7-…	53340800	58914000	69735300	74007300	53838800	51928700	61040700	69929900	47525900	49335900	54631800	54196300	41433300	46253600	51795000	51796200	5.60943e+07
P26641	EEF1G	Elongation factor 1-gamma (EF-1-gamma) (eEF-1B gamma)	57254100	55481800	47768300	48324300	54336900	59800600	54299400	54085500	60722400	60182200	54302500	55989400	57505700	60231100	54653200	54285100	5.55228e+07
P08865	RPSA	Small ribosomal subunit protein uS2 (37 kDa laminin receptor precursor) (37LRP) (37/67 kDa laminin receptor) (LRP/LR) (40S ribosomal protein SA) (67 kDa laminin receptor) (67LR) (Colon carcinoma laminin-binding protein) (Laminin receptor 1) (LamR) (Laminin-binding protein precursor p40) (LBP/p40) (Multidrug resistance-associated protein MGr1-Ag) (NEM/1CHD4)	54513300	60737200	57400700	60223900	59703800	56519600	57382700	59352700	49934500	39147800	60086800	58693200	40278500	43422400	58443200	60501300	5.49443e+07
A0A7I2YQG2	RPL19	Ribosomal protein L19	53059100	59436000	59474600	60735500	57091100	54718300	59041200	60679800	49495800	40905000	57308700	56213200	43406700	41537600	57370700	61824300	5.48633e+07
P61254	RPL26	Large ribosomal subunit protein uL24 (60S ribosomal protein L26)	51611200	56242800	55640500	57581800	55963400	52885700	58138900	60553000	48830700	44210500	58947200	60036200	48209600	46337200	56448300	65602600	5.48134e+07
P55072	VCP	Transitional endoplasmic reticulum ATPase (TER ATPase) (EC 3.6.4.6) (15S Mg(2+)-ATPase p97 subunit) (Valosin-containing protein) (VCP)	56442500	53180300	50537400	44988400	52341200	55009400	56791400	57354400	56840900	55981600	55423100	54295600	55436700	56841900	54890100	57422200	5.45478e+07
A0A0S2Z471	CKB	creatine kinase (EC 2.7.3.2)	62228700	53386800	44631300	35523200	56619300	50939800	63685100	62833300	52981400	52553400	59677800	59404200	49662800	49314700	56349600	57786200	5.43436e+07
P62263	RPS14	Small ribosomal subunit protein uS11 (40S ribosomal protein S14)	55055600	56732200	54308100	57682400	55248900	57809300	55748700	58648700	48957800	41369500	58516200	56379200	44469500	43358100	58461600	59143300	5.40017e+07
P00505	GOT2	Aspartate aminotransferase, mitochondrial (mAspAT) (EC 2.6.1.1) (EC 2.6.1.7) (Fatty acid-binding protein) (FABP-1) (Glutamate oxaloacetate transaminase 2) (Kynurenine aminotransferase 4) (Kynurenine aminotransferase IV) (Kynurenine--oxoglutarate transaminase 4) (Kynurenine--oxoglutarate transaminase IV) (Plasma membrane-associated fatty acid-binding protein) (FABPpm) (Transaminase A)	50432500	54800700	65136000	70410400	50876900	50044800	58591700	60940000	46838200	49140700	50709000	56246100	41597900	47561500	49711300	47134900	5.35531e+07
P62851	RPS25	Small ribosomal subunit protein eS25 (40S ribosomal protein S25)	56674200	58110200	51708700	55635000	55683000	48620000	62965400	58354400	47514200	42590300	61679000	54602600	44659500	39868300	55420700	56265800	5.31405e+07
P31150	GDI1	Rab GDP dissociation inhibitor alpha (Rab GDI alpha) (Guanosine diphosphate dissociation inhibitor 1) (GDI-1) (Oligophrenin-2) (Protein XAP-4)	54311900	56433200	42353400	36994700	52901300	49629200	55496700	56142400	51879900	53405900	55561100	58510400	55154900	54586700	54229100	57565000	5.28351e+07
P18124	RPL7	Large ribosomal subunit protein uL30 (60S ribosomal protein L7)	53737700	57016900	56272500	57149400	53798000	54319900	54284500	56828100	48988700	40126500	57556400	55336200	41702000	41031400	54386900	53826400	5.24372e+07
P09936	UCHL1	Ubiquitin carboxyl-terminal hydrolase isozyme L1 (UCH-L1) (EC 3.4.19.12) (Neuron cytoplasmic protein 9.5) (PGP 9.5) (PGP9.5) (Ubiquitin thioesterase L1)	58538600	54700600	53356700	48474300	51736300	49005500	52510100	54709900	51289800	51986100	52327100	52747900	46784000	48449100	52286100	55650200	5.23156e+07
P15121	AKR1B1	Aldo-keto reductase family 1 member B1 (EC 1.1.1.300) (EC 1.1.1.372) (EC 1.1.1.54) (Aldehyde reductase) (Aldose reductase) (AR) (EC 1.1.1.21)	53113700	53313900	53150000	50303600	48098100	50281800	57673400	59663000	44088900	46296900	53728800	56985400	44384100	47069700	52842600	59820800	5.20208e+07
P30044	PRDX5	Peroxiredoxin-5, mitochondrial (EC 1.11.1.24) (Alu corepressor 1) (Antioxidant enzyme B166) (AOEB166) (Liver tissue 2D-page spot 71B) (PLP) (Peroxiredoxin V) (Prx-V) (Peroxisomal antioxidant enzyme) (TPx type VI) (Thioredoxin peroxidase PMP20) (Thioredoxin-dependent peroxiredoxin 5)	51789600	52153000	60006900	60742000	45872800	45891200	56306900	61287300	46574500	44315100	50889800	54949900	38908500	47912800	49010600	54785000	5.1628e+07
P51149	RAB7A	Ras-related protein Rab-7a (EC 3.6.5.2)	50538300	63053600	45795500	57085500	51106700	57366400	45602100	54945300	49636800	58884500	45202100	52752500	46518400	52923400	41437800	47420700	5.15314e+07
O60814	H2BC12	Histone H2B type 1-K (H2B K) (HIRA-interacting protein 1)	32451300	38517700	46998900	46058700	35814900	31860600	39461800	54528500	44647300	30041400	46537900	48654300	28380700	41274400	163875000	56597000	5.02076e+07
P09429	HMGB1	High mobility group protein B1 (High mobility group protein 1) (HMG-1)	58808500	57110200	50063900	47702100	57934400	56850300	42143700	48315000	47883400	46474100	41676200	45348600	49745400	51615200	44937200	48560200	4.99127e+07
Q99497	PARK7	Parkinson disease protein 7 (Maillard deglycase) (Oncogene DJ1) (Parkinsonism-associated deglycase) (Protein DJ-1) (DJ-1) (Protein/nucleic acid deglycase DJ-1) (EC 3.1.2.-, EC 3.5.1.-, EC 3.5.1.124)	53256600	52955100	52548600	50697300	50633400	50358300	46687900	51229500	48590000	50576900	47852300	47723500	43402000	48164300	48897800	51927000	4.97886e+07
Q07020	RPL18	Large ribosomal subunit protein eL18 (60S ribosomal protein L18)	51086000	55853700	56607500	49171900	50646200	47400400	51398200	52117600	48187900	37162400	53217800	53619200	37689100	38066100	53924100	58846300	4.97733e+07
P62269	RPS18	Small ribosomal subunit protein uS13 (40S ribosomal protein S18) (Ke-3) (Ke3)	49295000	54251600	53429600	52193300	51648200	52730700	51494100	53566100	42604200	36832100	53861500	54556200	38744700	37988300	53288400	52947600	4.97048e+07
P16403	H1-2	Histone H1.2 (Histone H1c) (Histone H1d) (Histone H1s-1)	34495200	35983000	45124700	57366900	38422400	34393100	60566200	76853700	28165900	18883300	71864500	66233500	20668500	22472800	87703000	76534400	4.96557e+07
P00558	PGK1	Phosphoglycerate kinase 1 (EC 2.7.2.3) (Cell migration-inducing gene 10 protein) (Primer recognition protein 2) (PRP 2)	51299500	53683000	50654600	46609700	49683000	50234700	49919400	49407400	47031600	49464700	48533200	49811300	48877600	49009300	49588500	49355500	4.96123e+07
P60842	EIF4A1	Eukaryotic initiation factor 4A-I (eIF-4A-I) (eIF4A-I) (EC 3.6.4.13) (ATP-dependent RNA helicase eIF4A-1)	55989500	51750200	46109000	42054800	51200900	53696200	51815500	47198300	50695300	48359500	50080100	45417500	50177400	48695100	49427400	48918800	4.95527e+07
P49411	TUFM	Elongation factor Tu, mitochondrial (EF-Tu) (P43)	45935900	51716900	61488200	68490700	47596100	44143900	51558400	54024000	42241900	43866300	46425900	48736200	37825600	42623300	45497600	46817500	4.91213e+07
P50454	SERPINH1	Serpin H1 (47 kDa heat shock protein) (Arsenic-transactivated protein 3) (AsTP3) (Cell proliferation-inducing gene 14 protein) (Collagen-binding protein) (Colligin) (Rheumatoid arthritis-related antigen RA-A47)	47641500	50459500	57920300	62434900	48523100	48872800	49912100	47152400	49959300	48051400	46407700	42730100	45724900	44183000	44018700	41252100	4.85912e+07
P50914	RPL14	Large ribosomal subunit protein eL14 (60S ribosomal protein L14) (CAG-ISL 7)	48971300	48069700	52246400	48466300	49715800	46878300	46281400	53780400	43972900	36685200	55740500	55254600	38283200	37765400	51809900	59853900	4.83446e+07
Q9H0U4	RAB1B	Ras-related protein Rab-1B (EC 3.6.5.2)	43054400	53896200	48801600	51691500	48161200	53933000	48483900	44858800	50489600	52040300	43438800	45973700	47309300	46947500	40181200	35820600	4.74214e+07
Q99536	VAT1	Synaptic vesicle membrane protein VAT-1 homolog (EC 1.-.-.-)	45537200	45854100	47648500	46824800	45890300	44300900	49727400	48986400	44366200	49065500	49749500	48484500	45414000	45888500	51102900	47993100	4.72947e+07
A0A7P0TA35	P4HB	Protein disulfide-isomerase (EC 5.3.4.1)	45774100	48586700	46895400	50790000	47784100	48185600	46120400	49323500	50722900	49836800	45518900	44057700	44194100	47122400	46053900	43323900	4.71564e+07
P00338	LDHA	L-lactate dehydrogenase A chain (LDH-A) (EC 1.1.1.27) (Cell proliferation-inducing gene 19 protein) (LDH muscle subunit) (LDH-M) (Renal carcinoma antigen NY-REN-59)	53453400	53898300	47937200	41671400	46282600	48087300	47439300	42593500	48292100	48813600	44109300	43189500	44595200	45992800	44650000	44028400	4.67142e+07
P25786-2	PSMA1	Proteasome subunit alpha type-1 (30 kDa prosomal protein) (PROS-30) (Macropain subunit C2) (Multicatalytic endopeptidase complex subunit C2) (Proteasome component C2) (Proteasome nu chain)	49368800	47896600	52155700	46464200	45852600	47893400	44987100	45297800	45809100	46886700	45849500	44613000	44670200	47066700	44836200	46346000	4.66766e+07
P20339	RAB5A	Ras-related protein Rab-5A (EC 3.6.5.2)	47679100	45555400	48049200	44420800	48650600	44728800	47844700	44339700	45516800	49572200	43994900	44642500	43795300	44422900	41432600	42201400	4.55072e+07
P04792	HSPB1	Heat shock protein beta-1 (HspB1) (28 kDa heat shock protein) (Estrogen-regulated 24 kDa protein) (Heat shock 27 kDa protein) (HSP 27) (Stress-responsive protein 27) (SRP27)	62985400	57942200	37145700	31187800	49893900	49514500	40796300	35685100	53514600	47852100	38280500	36604800	51967700	47262200	41193200	39849100	4.53117e+07
Q8NHW5	RPLP0P6	Putative ribosomal protein uL10-like (60S acidic ribosomal protein P0-like) (Large ribosomal subunit protein uL10-like)	47845000	49229300	44725500	47279700	46824200	45815700	48828900	49665900	41483000	33741300	46581700	48510800	34877400	33706500	43828500	47074600	4.45152e+07
P78371	CCT2	T-complex protein 1 subunit beta (TCP-1-beta) (CCT-beta)	46813200	44904200	39818600	33417300	41449400	43833500	43111000	45983000	51409600	48333600	43360000	43892000	50249500	46207400	44525400	44851800	4.44954e+07
P62906	RPL10A	Large ribosomal subunit protein uL1 (60S ribosomal protein L10a) (CSA-19) (Neural precursor cell expressed developmentally down-regulated protein 6) (NEDD-6)	41100300	49149300	46894200	48156300	46408900	45276500	46732400	48190400	39758600	34198100	48074600	48469700	34641200	36097000	44811200	47539100	4.42215e+07
P61088	UBE2N	Ubiquitin-conjugating enzyme E2 N (EC 2.3.2.23) (Bendless-like ubiquitin-conjugating enzyme) (E2 ubiquitin-conjugating enzyme N) (Ubc13) (UbcH13) (Ubiquitin carrier protein N) (Ubiquitin-protein ligase N)	44035400	47683800	43545200	38552900	45808100	43582700	46330100	41807400	43865400	46675200	41593400	43780200	46627500	45376500	43836300	43996200	4.41921e+07
O15240	VGF	Neurosecretory protein VGF [Cleaved into: Neuroendocrine regulatory peptide-1 (NERP-1); Neuroendocrine regulatory peptide-2 (NERP-2); VGF-derived peptide TLQP-21; VGF-derived peptide TLQP-62; Antimicrobial peptide VGF[554-577]]	45937500	36031700	26981400	24233600	46310200	37324500	40527400	57053900	40652600	35677100	50145300	46708800	52995600	40473000	54915800	61203800	4.36934e+07
P30050	RPL12	Large ribosomal subunit protein uL11 (60S ribosomal protein L12)	47307700	58141300	52029300	49126500	45522200	46792200	46113400	48881300	38405600	29722400	41200200	45287200	33492500	33326900	38438900	39800800	4.3639e+07
P30086	PEBP1	Phosphatidylethanolamine-binding protein 1 (PEBP-1) (HCNPpp) (Neuropolypeptide h3) (Prostatic-binding protein) (Raf kinase inhibitor protein) (RKIP) [Cleaved into: Hippocampal cholinergic neurostimulating peptide (HCNP)]	54892300	55568000	40753400	35812700	49271600	46293400	40822600	44144400	41779200	46748200	37673800	41950700	39114300	38296600	39067600	40418900	4.3628e+07
P62917	RPL8	Large ribosomal subunit protein uL2 (60S ribosomal protein L8)	44011500	48064600	45452000	43700800	44297800	43964200	45391900	45931200	38419400	32327200	45342100	46650800	35623800	35826900	46458500	46267800	4.33111e+07
P48047	ATP5PO	ATP synthase subunit O, mitochondrial (ATP synthase peripheral stalk subunit OSCP) (Oligomycin sensitivity conferral protein) (OSCP)	38532000	40558300	57209500	55560000	39111600	39335100	45477700	47272000	36927600	34879400	44597900	45309500	34272200	36099800	43408700	41895100	4.25917e+07
P14314-2	PRKCSH	Glucosidase 2 subunit beta (80K-H protein) (Glucosidase II subunit beta) (Protein kinase C substrate 60.1 kDa protein heavy chain) (PKCSH)	41492600	44220100	43243200	46937500	44267100	42748300	40751500	41078500	45450400	44898300	39580500	38803700	40182500	42237700	39183900	35522000	4.20145e+07
P18669	PGAM1	Phosphoglycerate mutase 1 (EC 5.4.2.11) (EC 5.4.2.4) (BPG-dependent PGAM 1) (Phosphoglycerate mutase isozyme B) (PGAM-B)	46431900	45271500	45378100	39488200	43576600	40100500	43965600	42540100	39891200	41117600	40721400	40819700	37690600	38442100	42065500	41449400	4.19891e+07
Q92841	DDX17	Probable ATP-dependent RNA helicase DDX17 (EC 3.6.4.13) (DEAD box protein 17) (DEAD box protein p72) (DEAD box protein p82) (RNA-dependent helicase p72)	41904300	43050600	47390100	49073800	45828100	40904600	44749400	46832900	35620300	30851800	45132500	42280400	30778200	31433100	45520100	42592100	4.17658e+07
P46781	RPS9	Small ribosomal subunit protein uS4 (40S ribosomal protein S9)	40683700	41806000	42477300	44792000	43704900	44999100	45414700	43282100	36979400	31367500	44854100	45560600	34176400	31780300	44988300	44284100	4.14216e+07
P06744	GPI	Glucose-6-phosphate isomerase (GPI) (EC 5.3.1.9) (Autocrine motility factor) (AMF) (Neuroleukin) (NLK) (Phosphoglucose isomerase) (PGI) (Phosphohexose isomerase) (PHI) (Sperm antigen 36) (SA-36)	44028300	41953300	41214900	37753000	39280700	41879300	44416700	42649500	39491600	41027300	43923900	44503600	37662200	38078300	40729900	41923900	4.13368e+07
P05026-2	ATP1B1	Sodium/potassium-transporting ATPase subunit beta-1 (Sodium/potassium-dependent ATPase subunit beta-1)	45923500	42945700	39997600	36437300	42091300	36691200	44956800	46568900	45122700	34339100	43108700	40173500	37812100	39835000	42604400	35693200	4.12297e+07
P27348	YWHAQ	14-3-3 protein theta (14-3-3 protein T-cell) (14-3-3 protein tau) (Protein HS1)	53290600	50156000	42198100	32626500	43972200	44909400	41786300	44514100	37233100	39129400	37798500	36947900	37749200	36886500	39118700	32809600	4.11851e+07
P29401-2	TKT	Transketolase (TK) (EC 2.2.1.1)	37791300	38804800	56641600	57081400	37526800	41396500	38210600	37895500	36421500	37233200	37415000	37347700	39305400	37213800	36913400	40765800	4.0749e+07
P0DP23	CALM1	Calmodulin-1	38023600	37086200	39187600	34562600	38819600	34058900	45541700	44569100	37596400	33672000	51380000	38938400	35400600	38650700	50502100	50225600	4.06752e+07
P62491	RAB11A	Ras-related protein Rab-11A (Rab-11) (EC 3.6.5.2) (YL8)	41024500	41635700	38098400	38488600	43068500	40536500	41019900	37184300	42001500	42766800	41385300	39727000	40985700	43130400	36752500	39373000	4.04551e+07
A0A804HKI2	LRPPRC	Leucine rich pentatricopeptide repeat containing	36933800	39714200	44822500	49014400	36931800	38357400	42730700	46168000	37407600	39755500	40356500	42735100	34269000	37713600	38687100	37671300	4.03197e+07
P23396	RPS3	Small ribosomal subunit protein uS3 (40S ribosomal protein S3) (EC 4.2.99.18)	39548800	44440600	43851600	43745000	43154800	44297700	42387000	43846400	36707400	31154500	43486100	41951200	31855000	29868400	41043400	39728500	4.03012e+07
P61353	RPL27	Large ribosomal subunit protein eL27 (60S ribosomal protein L27)	41144200	42515400	41678400	42476500	42675400	41314400	42920100	43744000	36762900	31550000	42715100	44364500	32559700	29944600	40816900	40517300	3.98311e+07
P36578	RPL4	Large ribosomal subunit protein uL4 (60S ribosomal protein L1) (60S ribosomal protein L4)	43579300	46217900	44781600	42533400	42887300	39905500	42630500	42742200	34076900	28534000	40098500	41717300	29745100	30594400	39624600	40364000	3.95855e+07
P55084	HADHB	Trifunctional enzyme subunit beta, mitochondrial (TP-beta) [Includes: 3-ketoacyl-CoA thiolase (EC 2.3.1.155) (EC 2.3.1.16) (Acetyl-CoA acyltransferase) (Beta-ketothiolase)]	33179000	37341400	53865300	53958400	35970100	35351200	41234400	44840000	33431600	33434400	41193500	43479100	29451900	31133100	38076800	37680600	3.91947e+07
P15880	RPS2	Small ribosomal subunit protein uS5 (40S ribosomal protein S2) (40S ribosomal protein S4) (Protein LLRep3)	40637000	44140900	43474500	42545400	42244400	41917800	42561400	41074500	35604800	28977700	41754100	39696000	27543300	30351400	38995400	36591900	39115250
Q01105-2	SET	Protein SET (HLA-DR-associated protein II) (Inhibitor of granzyme A-activated DNase) (IGAAD) (PHAPII) (Phosphatase 2A inhibitor I2PP2A) (I-2PP2A) (Template-activating factor I) (TAF-I)	43128500	37267500	40990900	37770400	38524000	43288300	37041400	38942400	36014700	34335200	38571900	35142600	40569800	42345500	36999900	41445900	3.88909e+07
P09651-2	HNRNPA1	Heterogeneous nuclear ribonucleoprotein A1 (hnRNP A1) (Helix-destabilizing protein) (Single-strand RNA-binding protein) (hnRNP core protein A1) [Cleaved into: Heterogeneous nuclear ribonucleoprotein A1, N-terminally processed]	41839800	41084100	36608000	39358400	39623000	32887000	43488600	47856800	29791800	25122600	49016300	45113400	24887800	26480200	50124500	41800100	3.87733e+07
G3V2N6	TUBB3	HCG1983504, isoform CRA_d (Tubulin beta 3 class III)	47989300	51679400	34744900	13420600	44627000	25006300	52279000	39253100	37204500	48938000	25502500	39910800	39348300	33612700	45193500	26983100	3.86698e+07
Q13011	ECH1	Delta(3,5)-Delta(2,4)-dienoyl-CoA isomerase, mitochondrial (EC 5.3.3.-)	35131600	34456100	52183800	53336000	35776300	32064600	41710800	44567000	34084900	32372400	40556700	40177300	28222800	28687700	40311500	38281900	3.86123e+07
C9JH19	CTSD	Cathepsin D (EC 3.4.23.5)	43097200	36376800	54112200	50961400	45972600	31942200	41385700	37927500	37495300	25022800	39677800	33604400	32989800	26585200	38366100	28869600	3.83312e+07
Q00610-2	CLTC	Clathrin heavy chain 1 (Clathrin heavy chain on chromosome 17) (CLH-17)	44488700	42443800	37758100	33128900	42572200	42581200	32221400	35711200	36104200	36997000	33037700	34651800	35500100	37252400	31971200	35597800	3.72065e+07
A0A7I2V649	PABPC1	Poly(A) binding protein cytoplasmic 1	41063800	43037200	36907100	35202400	44848300	42411700	35712700	35441300	35687900	30294900	38109300	35436200	33953700	31493900	36887400	34959600	3.71175e+07
P46821	MAP1B	Microtubule-associated protein 1B (MAP-1B) [Cleaved into: MAP1B heavy chain; MAP1 light chain LC1]	38567500	32717400	27391600	22982600	34816700	34690000	42177100	36052900	43483500	42196400	40195400	37345800	43457500	41426500	39769500	36211500	3.71053e+07
Q00325-2	SLC25A3	Solute carrier family 25 member 3 (Phosphate carrier protein, mitochondrial) (Phosphate transport protein) (PTP)	21685700	31301800	49867600	58924500	37369300	34201400	41960800	44164800	31658100	27241600	39137400	42429500	23791100	27896100	38334900	36976900	3.70204e+07
P46776	RPL27A	Large ribosomal subunit protein uL15 (60S ribosomal protein L27a)	38073600	40328900	44503700	41885100	37404400	34408400	35243800	39002000	34716300	25260800	40409200	42125200	31470500	29128600	36878200	30410700	3.68002e+07
Q99832	CCT7	T-complex protein 1 subunit eta (TCP-1-eta) (CCT-eta) (HIV-1 Nef-interacting protein) [Cleaved into: T-complex protein 1 subunit eta, N-terminally processed]	40665700	39256300	34441700	28369700	34915400	36879100	37566200	38079900	40081400	40056500	36744600	35316400	38075200	35978800	36510500	33644300	3.67561e+07
P61313	RPL15	Large ribosomal subunit protein eL15 (60S ribosomal protein L15)	38356500	42619000	41221400	40455000	40494200	38436100	39640400	37074200	33144300	28586400	36930900	39916100	26354900	28279500	35302200	34746300	3.64772e+07
P18077	RPL35A	Large ribosomal subunit protein eL33 (60S ribosomal protein L35a) (Cell growth-inhibiting gene 33 protein)	36464000	38100800	37455800	37563900	37972600	37254500	38982200	39116800	33476200	28833300	39039700	40322700	32003700	29982100	38275100	38279200	3.64494e+07
P46783	RPS10	Small ribosomal subunit protein eS10 (40S ribosomal protein S10)	35207400	39150500	38879400	37171200	36664500	36635200	39170500	37935000	33177800	29790000	40502200	37880200	30143300	31305400	40761400	38728100	3.64275e+07
Q9UHD8-5	SEPTIN9	Septin-9 (MLL septin-like fusion protein MSF-A) (MLL septin-like fusion protein) (Ovarian/Breast septin) (Ov/Br septin) (Septin D1)	36314400	33344500	37273400	34697300	34106800	35066200	36853400	34044100	37919300	37230700	37770700	35005600	38241300	35006700	36326200	37899500	3.6073e+07
P59998-3	ARPC4	Actin-related protein 2/3 complex subunit 4 (Arp2/3 complex 20 kDa subunit) (p20-ARC)	39753600	37303200	38977100	29007500	34701500	36854900	34621400	35798900	38380200	34389000	35439300	33923900	38399500	39330400	34905100	34540300	3.60455e+07
H3BRU6	PCBP2	Poly(rC) binding protein 2	38704100	40795200	34991500	32990700	37475900	38928400	39475100	30815300	36167800	32221200	39999900	35836900	32891600	34008000	35524100	32988000	3.59957e+07
P26373	RPL13	Large ribosomal subunit protein eL13 (60S ribosomal protein L13) (Breast basic conserved protein 1)	34077900	37215200	36830300	36719900	37664100	36744300	39099800	39504300	33110900	27895200	38406500	38557000	30682800	30113200	38219800	39538200	3.59587e+07
P62820	RAB1A	Ras-related protein Rab-1A (EC 3.6.5.2) (YPT1-related protein)	36153000	39259200	34631000	36119600	38239400	38629900	37384000	37034100	39047300	34538700	34333200	33048000	36295800	36222400	31868900	28647000	3.5639e+07
P62701	RPS4X	Small ribosomal subunit protein eS4, X isoform (40S ribosomal protein S4) (SCR10) (Single copy abundant mRNA protein)	37744300	37376400	37599800	38386300	39553800	38210000	37485700	38259300	31227700	26556000	35945200	36646500	28210900	26857300	37363200	35863400	3.53751e+07
P42212	GFP	Green fluorescent protein			45109300	41962300	504522		33450800	37128000	476983		35539200	31000000	542390		36925800	35461000	3.53669e+07
P78417	GSTO1	Glutathione S-transferase omega-1 (GSTO-1) (EC 2.5.1.18) (Glutathione S-transferase omega 1-1) (GSTO 1-1) (Glutathione-dependent dehydroascorbate reductase) (EC 1.8.5.1) (Monomethylarsonic acid reductase) (MMA(V) reductase) (EC 1.20.4.2) (S-(Phenacyl)glutathione reductase) (SPG-R)	37321100	37784700	37893900	35431500	36038100	38064000	35436000	34895400	31668900	34864400	33217100	35915300	32748600	32907200	34030800	33715000	3.52448e+07
P32969	RPL9	Large ribosomal subunit protein uL6 (60S ribosomal protein L9)	37013900	39492900	36649300	43268000	39594600	37352200	37848800	39647500	26297300	26564200	37669500	35122100	24455500	29409300	31591000	32974200	3.50412e+07
P24752	ACAT1	Acetyl-CoA acetyltransferase, mitochondrial (EC 2.3.1.9) (Acetoacetyl-CoA thiolase) (T2)	32718900	35743900	43683600	47499200	32557200	33538400	34829000	38925500	28605000	32485400	33949800	35643700	26446900	28744200	33224100	32925900	3.47474e+07
P62081	RPS7	Small ribosomal subunit protein eS7 (40S ribosomal protein S7)	36953000	36047400	34301200	33058700	37630900	37690100	34677800	35801700	34220900	28352700	35209000	35746300	29841100	28325100	35251800	40705300	3.46542e+07
P84085	ARF5	ADP-ribosylation factor 5	33653700	37421300	30526500	29647900	34061200	39571600	33656100	31864900	34352400	39284100	35597300	31875700	35197500	38174900	34541800	34263300	3.45993e+07
P0C0S5	H2AZ1	Histone H2A.Z (H2A/z)	26147400	28124300	29458900	31034000	27846400	23671600	29800400	39297700	31056200	24880400	35193700	35710300	26540800	30851200	81508600	42444000	3.4335e+07
P18621-3	RPL17	Large ribosomal subunit protein uL22 (60S ribosomal protein L17) (60S ribosomal protein L23) (PD-1)	34515500	35532100	33868900	37195800	35329900	35862000	36895100	35154600	30777800	26745000	37472300	38686400	26872500	27192200	36576300	35793100	3.41066e+07
Q15233	NONO	Non-POU domain-containing octamer-binding protein (NonO protein) (54 kDa nuclear RNA- and DNA-binding protein) (p54(nrb)) (p54nrb) (55 kDa nuclear protein) (NMT55) (DNA-binding p52/p100 complex, 52 kDa subunit)	31919500	38976800	34386300	37094000	41613800	40092500	30722400	33842000	31498600	29625200	34655300	32316800	28857800	26981100	34098800	33675600	3.38857e+07
P17987	TCP1	T-complex protein 1 subunit alpha (TCP-1-alpha) (CCT-alpha)	38472800	35385000	31853800	25953900	32450200	32606600	33415800	35357100	38402100	35737300	32177400	33947200	34516200	34739600	33182400	32213100	3.37823e+07
P62280	RPS11	Small ribosomal subunit protein uS17 (40S ribosomal protein S11)	38041000	37842300	35846300	36186500	37307400	36057000	34618900	35725900	30297300	26231400	32730400	32250100	28555800	26586900	32007400	31416500	3.37198e+07
P37837	TALDO1	Transaldolase (EC 2.2.1.2)	36158500	35510300	42666600	39012600	34534000	36023100	32294200	31246000	30688600	30534300	31325800	32741400	29945200	29532300	30873300	33345400	3.36357e+07
P50991	CCT4	T-complex protein 1 subunit delta (TCP-1-delta) (CCT-delta) (Stimulator of TAR RNA-binding)	35212600	34952900	29666000	25106400	31570500	31841200	34028200	34485600	38826200	35729900	32467900	33725500	34626700	34027800	33461900	32688400	3.3283e+07
Q96AG4	LRRC59	Leucine-rich repeat-containing protein 59 (Ribosome-binding protein p34) (p34) [Cleaved into: Leucine-rich repeat-containing protein 59, N-terminally processed]	40034900	41525000	36251300	37204600	37319300	34299200	28937100	34266100	32528700	35244200	27932700	30990400	28169000	31107000	26936500	24139600	3.32819e+07
P48643	CCT5	T-complex protein 1 subunit epsilon (TCP-1-epsilon) (CCT-epsilon)	34542900	35064000	29889900	26061200	31440400	32076200	32947500	34367800	36612000	37556500	32424900	33169500	35177900	35288500	32559800	31049700	3.31493e+07
P62834	RAP1A	Ras-related protein Rap-1A (EC 3.6.5.2) (C21KG) (G-22K) (GTP-binding protein smg p21A) (Ras-related protein Krev-1)	30952400	34585000	35460800	35754000	33599400	32637000	30910600	33547600	34779300	36033200	31136300	31095900	33172100	34887900	29489000	30613300	33069080
P39748	FEN1	Flap endonuclease 1 (FEN-1) (EC 3.1.-.-) (DNase IV) (Flap structure-specific endonuclease 1) (Maturation factor 1) (MF1) (hFEN-1)	39262000	34974400	26242100	22846000	41253500	40884300	32748900	30640200	35079800	36441100	30821100	29859600	34128700	33465000	30131700	29415900	3.30182e+07
P49207	RPL34	Large ribosomal subunit protein eL34 (60S ribosomal protein L34)	30373600	34494500	34736000	35012200	32011300	31839900	35444600	36655500	28775100	24904700	33967400	37874300	27812900	26968800	36945500	37739300	3.3018e+07
P31948	STIP1	Stress-induced-phosphoprotein 1 (STI1) (Hsc70/Hsp90-organizing protein) (Hop) (Renal carcinoma antigen NY-REN-11) (Transformation-sensitive protein IEF SSP 3521)	34969500	34732100	29127300	25865300	31915900	33491300	32058300	32232200	35957100	37662800	31674700	31642400	35757700	34914500	31326300	32675500	3.2892e+07
P62244	RPS15A	Small ribosomal subunit protein uS8 (40S ribosomal protein S15a)	34246500	35946200	36641200	34763200	34947100	33995800	34329300	32656300	31041000	25635800	33541400	32211900	28059400	25908300	34079100	34202200	3.28844e+07
P67809	YBX1	Y-box-binding protein 1 (YB-1) (CCAAT-binding transcription factor I subunit A) (CBF-A) (DNA-binding protein B) (DBPB) (Enhancer factor I subunit A) (EFI-A) (Nuclease-sensitive element-binding protein 1) (Y-box transcription factor)	35782400	39195700	29230800	29437700	36955900	36607800	32538400	32555300	30924200	29779100	35398800	32944400	31364800	30927900	31974500	29889600	3.28638e+07
P02769	ALB	Albumin (BSA) (allergen Bos d 6)	19096700	15725200	21027800	21194100	15563400	16336400	72040700	77511400	27117000	23619400	33226200	35739900	21041700	42331500	31176100	28501400	3.25029e+07
P30040	ERP29	Endoplasmic reticulum resident protein 29 (ERp29) (Endoplasmic reticulum resident protein 28) (ERp28) (Endoplasmic reticulum resident protein 31) (ERp31)	32292500	35078500	29431400	31666400	32273000	34277800	31269200	32829900	34165600	35485400	30319500	32076300	29874400	35622000	29434700	30344400	3.23237e+07
P49368	CCT3	T-complex protein 1 subunit gamma (TCP-1-gamma) (CCT-gamma) (hTRiC5)	34357200	33163600	28984000	23422100	30088600	31061200	31947000	33612300	36694600	36378000	32030900	31892000	34648000	34260700	31711200	31969600	3.22761e+07
Q01518	CAP1	Adenylyl cyclase-associated protein 1 (CAP 1)	36781500	34795100	30165500	26502900	31515100	33394000	31208900	31400200	34253800	36217400	29649000	31314500	31257600	32739500	30230500	29841400	3.20054e+07
Q14194-2	CRMP1	Dihydropyrimidinase-related protein 1 (DRP-1) (Collapsin response mediator protein 1) (CRMP-1) (Inactive dihydropyrimidinase) (Unc-33-like phosphoprotein 3) (ULIP-3)	35814900	31953100	21191800	18575900	31939100	29174500	37074400	37055200	33333400	31855500	34698600	34807300	31661000	30815500	33351500	35842200	3.19043e+07
P09874	PARP1	Poly [ADP-ribose] polymerase 1 (PARP-1) (EC 2.4.2.30) (ADP-ribosyltransferase diphtheria toxin-like 1) (ARTD1) (DNA ADP-ribosyltransferase PARP1) (EC 2.4.2.-) (NAD(+) ADP-ribosyltransferase 1) (ADPRT 1) (Poly[ADP-ribose] synthase 1) (Protein poly-ADP-ribosyltransferase PARP1) (EC 2.4.2.-) [Cleaved into: Poly [ADP-ribose] polymerase 1, processed C-terminus (Poly [ADP-ribose] polymerase 1, 89-kDa f…	29820400	30604400	28185900	30734100	36049900	35397700	30113600	31337500	33059700	31531300	31488700	31117700	30929000	31792000	32247600	31246500	3.15934e+07
Q08170	SRSF4	Serine/arginine-rich splicing factor 4 (Pre-mRNA-splicing factor SRP75) (SRP001LB) (Splicing factor, arginine/serine-rich 4)	33304200	35019300	35429800	35746600	33819300	30649200	36236200	36574400	23839000	19841100	34258300	32052600	20400600	21664300	33982400	35136200	3.15787e+07
P09622	DLD	Dihydrolipoyl dehydrogenase, mitochondrial (EC 1.8.1.4) (Dihydrolipoamide dehydrogenase) (Glycine cleavage system L protein)	30578100	35238700	34562100	37659200	30659300	32116200	29528500	35374600	29608400	32035300	28258400	32583300	26283800	29741000	28853400	29868000	3.15125e+07
P52272	HNRNPM	Heterogeneous nuclear ribonucleoprotein M (hnRNP M)	34721200	35594100	35273600	36029200	37766500	33154700	32816700	31068900	28586900	23360100	31320800	30589500	24735800	23101900	32558500	27612400	3.14721e+07
P06748	NPM1	Nucleophosmin (NPM) (Nucleolar phosphoprotein B23) (Nucleolar protein NO38) (Numatrin)	30331600	30431700	34877100	40487900	35885900	32430700	34957500	36972100	24438700	19048300	37090400	34704800	20316300	21620900	35163000	31404300	3.13568e+07
P16401	H1-5	Histone H1.5 (Histone H1a) (Histone H1b) (Histone H1s-3)	18355300	21843200	27288500	37313900	21743700	21017800	38200300	48583700	17280900	11434500	42844800	41976600	13064000	15211200	54535800	49682600	31258768
P07954-2	FH	Fumarate hydratase, mitochondrial (Fumarase) (HsFH) (EC 4.2.1.2)	28352700	30465000	37348300	38376400	28841500	29448700	33316900	35337200	27439200	30153400	31711700	33403900	26281700	27168000	30668800	29096100	3.11711e+07
Q06323	PSME1	Proteasome activator complex subunit 1 (11S regulator complex subunit alpha) (REG-alpha) (Activator of multicatalytic protease subunit 1) (Interferon gamma up-regulated I-5111 protein) (IGUP I-5111) (Proteasome activator 28 subunit alpha) (PA28a) (PA28alpha)	31869000	31475500	31563000	29701100	30509100	30841100	32919600	29763000	30040600	29553200	33220500	31653800	30112400	30907600	32187200	31652000	3.11271e+07
A6NCE7	MAP1LC3B2	Microtubule-associated proteins 1A/1B light chain 3 beta 2 (Microtubule-associated proteins 1A/1B light chain 3B-like)	33297900	29461000	22936700	19552800	29760500	29669100	32697200	31769900	33881000	35713700	33769500	32311100	33719800	31409200	32042500	34215300	3.10219e+07
A0A494C039	HYOU1	Hypoxia up-regulated 1	29546200	29803100	27318900	27880000	29198100	30321500	30286300	32104200	35633400	36487000	29198000	30248600	32863300	33388300	29258200	29435800	3.08242e+07
P52565	ARHGDIA	Rho GDP-dissociation inhibitor 1 (Rho GDI 1) (Rho-GDI alpha)	31550000	30309900	27483700	24005700	30887900	30477000	31456100	29931500	30633200	30534100	31064500	32445500	32565900	32427100	30740000	32783000	3.0629e+07
Q15365	PCBP1	Poly(rC)-binding protein 1 (Alpha-CP1) (Heterogeneous nuclear ribonucleoprotein E1) (hnRNP E1) (Nucleic acid-binding protein SUB2.3)	32011300	33351600	27433200	26346700	32386400	33706500	29497700	30175600	30450000	30246600	32041700	31303200	31199500	29708200	29036400	30096000	3.06236e+07
P00403	MT-CO2	Cytochrome c oxidase subunit 2 (EC 7.1.1.9) (Cytochrome c oxidase polypeptide II)	16850900	24062900	28711100	36262100	32831700	31283800	39866100	35582300	25346100	24263700	38289500	36605000	19433600	23549700	36851200	33811000	3.03593e+07
P52907	CAPZA1	F-actin-capping protein subunit alpha-1 (CapZ alpha-1)	32691300	32748600	29278300	26434200	30684800	30148800	27394400	28998700	29401400	31741000	29188400	29957600	30838900	31545500	29059300	28687800	2.99471e+07
P31930	UQCRC1	Cytochrome b-c1 complex subunit 1, mitochondrial (Complex III subunit 1) (Core protein I) (Ubiquinol-cytochrome-c reductase complex core protein 1)	13799400	18200200	38861800	50396100	20902100	20400100	39010000	43577400	18624300	17052500	36831300	38627800	14604200	18010300	38102500	36207000	2.99347e+07
Q12906-7	ILF3	Interleukin enhancer-binding factor 3 (Double-stranded RNA-binding protein 76) (DRBP76) (M-phase phosphoprotein 4) (MPP4) (Nuclear factor associated with dsRNA) (NFAR) (Nuclear factor of activated T-cells 90 kDa) (NF-AT-90) (Translational control protein 80) (TCP80)	29094900	32936300	36315700	38047400	34089800	29363500	30881500	33281700	24490800	20057100	30917700	30746600	20709700	21823500	31193800	28873800	2.9801e+07
P42765	ACAA2	3-ketoacyl-CoA thiolase, mitochondrial (EC 2.3.1.16) (Acetyl-CoA acetyltransferase) (EC 2.3.1.9) (Acetyl-CoA acyltransferase) (Acyl-CoA hydrolase, mitochondrial) (EC 3.1.2.-, EC 3.1.2.1, EC 3.1.2.2) (Beta-ketothiolase) (Mitochondrial 3-oxoacyl-CoA thiolase) (T1)	29904900	29136200	39105900	38964400	29312700	26779500	30910400	32057400	24470400	26176800	28761000	30264400	23402900	25281500	28946000	29750000	2.97792e+07
Q01082	SPTBN1	Spectrin beta chain, non-erythrocytic 1 (Beta-II spectrin) (Fodrin beta chain) (Spectrin, non-erythroid beta chain 1)	31668000	30383200	38447600	37225700	33350600	30173500	30811200	27764800	26631100	24716300	29543300	27822600	24902200	23977000	28807800	26624000	2.97527e+07
P26885	FKBP2	Peptidyl-prolyl cis-trans isomerase FKBP2 (PPIase FKBP2) (EC 5.2.1.8) (13 kDa FK506-binding protein) (13 kDa FKBP) (FKBP-13) (FK506-binding protein 2) (FKBP-2) (Immunophilin FKBP13) (Rotamase)	29937700	34287800	31170600	31221200	29143800	25937700	27070800	31302100	29905300	31985600	29773300	29688400	28331200	28970600	28274300	26244000	2.97466e+07
Q8IV08	PLD3	5'-3' exonuclease PLD3 (EC 3.1.16.1) (Choline phosphatase 3) (HindIII K4L homolog) (Hu-K4) (Phosphatidylcholine-hydrolyzing phospholipase D3) (Phospholipase D3) (PLD 3)	26639900	36324300	27964300	32162400	26025100	31613900	27317000	35015000	24788200	35267700	27602000	32340500	23832300	31254400	26597000	27556000	2.96951e+07
Q01130	SRSF2	Serine/arginine-rich splicing factor 2 (Protein PR264) (Splicing component, 35 kDa) (Splicing factor SC35) (SC-35) (Splicing factor, arginine/serine-rich 2)	29936200	28618800	28246900	32089800	31861100	28693600	32559300	35850100	25443900	21295000	33126000	31109900	22722400	26348200	31311300	35926700	2.96929e+07
P45880	VDAC2	Voltage-dependent anion-selective channel protein 2 (VDAC-2) (hVDAC2) (Outer mitochondrial membrane protein porin 2)	15907700	20068100	25148500	31964800	23010900	25535600	34045300	48745900	20912800	21120900	40318800	39171500	17929600	21910000	40993900	42772300	2.96461e+07
P08962-2	CD63	CD63 antigen (Granulophysin) (Lysosomal-associated membrane protein 3) (LAMP-3) (Lysosome integral membrane protein 1) (Limp1) (Melanoma-associated antigen ME491) (OMA81H) (Ocular melanoma-associated antigen) (Tetraspanin-30) (Tspan-30) (CD antigen CD63)	17248300	42301900	22451800	40553500	18688700	40618000	18862800	36704100	19350600	47279600	18889800	35220100	18293700	47184000	18851200	31521200	2.96262e+07
P62424	RPL7A	Large ribosomal subunit protein eL8 (60S ribosomal protein L7a) (PLA-X polypeptide) (Surfeit locus protein 3)	30121400	33035700	32478100	30159500	30415100	29235500	31308000	32402200	25606500	22234600	31782800	32563400	22849700	24325800	31239800	31691400	2.96185e+07
Q9HDC9	APMAP	Adipocyte plasma membrane-associated protein (Protein BSCv)	29363400	30605100	32904600	35064300	29865700	29501400	29012600	29346900	29004200	31236100	26467800	29115600	25880700	29619800	28090900	26466100	2.95347e+07
P16949	STMN1	Stathmin (Leukemia-associated phosphoprotein p18) (Metablastin) (Oncoprotein 18) (Op18) (Phosphoprotein p19) (pp19) (Prosolin) (Protein Pr22) (pp17)	32568600	29808800	18781500	15893200	30421900	30004300	28495200	27334600	33704600	33450400	28739300	28163400	36194900	36935200	27950100	32119000	2.94666e+07
P05556	ITGB1	Integrin beta-1 (Fibronectin receptor subunit beta) (Glycoprotein IIa) (GPIIA) (VLA-4 subunit beta) (CD antigen CD29)	33630600	33799700	40111400	39661100	29247500	30276200	29068200	28358000	25674300	24220700	23685900	25315500	23322500	23576100	25777500	20408000	2.94044e+07
P78527	PRKDC	DNA-dependent protein kinase catalytic subunit (DNA-PK catalytic subunit) (DNA-PKcs) (EC 2.7.11.1) (DNPK1) (p460)	29993900	29716900	31127600	34456700	31694500	30320700	30071600	29881700	27720000	27044300	29358000	27402300	26271700	26871200	28501300	26368400	2.93373e+07
Q9UHX1-6	PUF60	Poly(U)-binding-splicing factor PUF60 (60 kDa poly(U)-binding-splicing factor) (FUSE-binding protein-interacting repressor) (FBP-interacting repressor) (Ro-binding protein 1) (RoBP1) (Siah-binding protein 1) (Siah-BP1)	27746300	29232500	29082800	29343800	31137100	30269100	30530700	30470800	29853200	29407700	30279900	28668600	26147000	27838000	29370100	29166900	2.92786e+07
P14678-2	SNRPB	Small nuclear ribonucleoprotein-associated proteins B and B' (snRNP-B) (Sm protein B/B') (Sm-B/B') (SmB/B')	34077700	34391200	27959700	31784200	29408500	29276700	29231000	30306200	26693200	22337800	30637700	29608800	24145400	24306300	30048500	29156700	2.92114e+07
P54819-2	AK2	Adenylate kinase 2, mitochondrial (AK 2) (EC 2.7.4.3) (ATP-AMP transphosphorylase 2) (ATP:AMP phosphotransferase) (Adenylate monophosphate kinase) [Cleaved into: Adenylate kinase 2, mitochondrial, N-terminally processed]	24421200	29918000	41786500	43487800	26032400	28140600	29977200	31253600	23825100	25842800	27730400	29293700	22028900	25806200	29214400	23568500	2.91975e+07
P62805	H4C1	Histone H4	14808900	16749000	19847700	20757400	15994600	15860600	18771600	33686300	25873800	15412900	21868900	27589200	16218000	22962800	118310000	34400400	2.91832e+07
P40925-3	MDH1	Malate dehydrogenase, cytoplasmic (EC 1.1.1.37) (Aromatic alpha-keto acid reductase) (KAR) (EC 1.1.1.96) (Cytosolic malate dehydrogenase)	30289000	30975500	28462600	26867900	30503900	29486100	30892600	28999200	26264600	30407700	29056100	30511600	27938400	27562100	28906400	28655900	2.91276e+07
P68371	TUBB4B	Tubulin beta-4B chain (Tubulin beta-2 chain) (Tubulin beta-2C chain)	30948000	28663600	25523100	20890300	29355700	28614300	30413000	22602000	30285500	28566600	30341900	31751900	32823300	30925400	31596500	31885600	2.90742e+07
O00148	DDX39A	ATP-dependent RNA helicase DDX39A (EC 3.6.4.13) (DEAD box protein 39) (Nuclear RNA helicase URH49)	32957900	35354200	25008300	25523100	31500900	31686900	29918600	31375600	24636300	24382200	31257100	28895800	24302100	23585000	29418400	29252400	2.89284e+07
P42766	RPL35	Large ribosomal subunit protein uL29 (60S ribosomal protein L35)	30393900	29357000	29398900	28593000	29618300	26117700	32406700	32274700	24473700	19582700	34119100	30886200	23261700	21643300	33616500	34710300	2.87915e+07
P04843	RPN1	Dolichyl-diphosphooligosaccharide--protein glycosyltransferase subunit 1 (Dolichyl-diphosphooligosaccharide--protein glycosyltransferase 67 kDa subunit) (Ribophorin I) (RPN-I) (Ribophorin-1)	30242500	30421800	30817800	32182000	30999500	29311700	30299500	30046200	28990900	26297400	27691000	28226000	25187800	25934300	27526500	25013500	2.87712e+07
Q16799	RTN1	Reticulon-1 (Neuroendocrine-specific protein)	28417300	25442100	18048700	16426200	29086900	26708000	29760900	29431200	35664200	34682700	29505600	27456200	33374200	34032500	29696500	27383300	2.87156e+07
Q92688-2	ANP32B	Acidic leucine-rich nuclear phosphoprotein 32 family member B (Acidic protein rich in leucines) (Putative HLA-DR-associated protein I-2) (PHAPI2) (Silver-stainable protein SSP29)	30632700	29830700	31795000	30889000	31080500	31198800	25781800	26565800	27999000	25850900	27882500	27406200	28503500	29907200	24967900	26858700	2.86691e+07
P04062-4	GBA1	Lysosomal acid glucosylceramidase (Lysosomal acid GCase) (EC 3.2.1.45) (Acid beta-glucosidase) (Alglucerase) (Beta-glucocerebrosidase) (Beta-GC) (Beta-glucosylceramidase 1) (Cholesterol glucosyltransferase) (SGTase) (EC 2.4.1.-) (Cholesteryl-beta-glucosidase) (EC 3.2.1.-) (D-glucosyl-N-acylsphingosine glucohydrolase) (Glucosylceramidase beta 1) (Imiglucerase) (Lysosomal cholesterol glycosyltransf…	25917100	33324300	32311200	42984300	27775000	30559000	25408500	32968300	24542100	26774500	24735300	31250000	20282600	25252000	24154700	26724200	2.86681e+07
P23526	AHCY	Adenosylhomocysteinase (AdoHcyase) (EC 3.13.2.1) (S-adenosyl-L-homocysteine hydrolase)	32380000	30192400	28500200	25637100	28450900	30153900	27256100	27576600	29223000	31602500	26721600	27544500	28811300	29534300	25945700	27726000	2.86285e+07
Q15819	UBE2V2	Ubiquitin-conjugating enzyme E2 variant 2 (DDVit 1) (Enterocyte differentiation-associated factor 1) (EDAF-1) (Enterocyte differentiation-promoting factor 1) (EDPF-1) (MMS2 homolog) (Vitamin D3-inducible protein)	32926300	31271100	26100300	26269300	29768800	29552300	29744100	27953800	26879700	30654900	27166200	29116700	27459100	27274500	26749000	27713000	2.85228e+07
A6NKG5	RTL1	Retrotransposon-like protein 1 (Mammalian retrotransposon derived protein 1) (Paternally expressed gene 11 protein) (Retrotransposon-derived protein PEG11)	32634400	30283800	23143200	18898200	28459000	28790900	28745900	26604500	31196300	30427300	28676600	27912700	32061700	29324400	29214000	27428800	2.84026e+07
Q92522	H1-10	Histone H1.10 (Histone H1x)	33880900	35545700	35006600	35752600	36560100	28730200	27655000	29165500	24047300	17652600	26647100	26842400	19507500	20088300	27713700	26560700	2.83648e+07
P08559-4	PDHA1	Pyruvate dehydrogenase E1 component subunit alpha, somatic form, mitochondrial (EC 1.2.4.1) (PDHE1-A type I)	25266400	26748800	36291900	36180700	26568100	25790200	27057500	31299900	24419900	25510600	29134400	30747800	23398000	26734900	28613500	26968800	2.83256e+07
Q9Y230	RUVBL2	RuvB-like 2 (EC 3.6.4.12) (48 kDa TATA box-binding protein-interacting protein) (48 kDa TBP-interacting protein) (51 kDa erythrocyte cytosolic protein) (ECP-51) (INO80 complex subunit J) (Repressing pontin 52) (Reptin 52) (TIP49b) (TIP60-associated protein 54-beta) (TAP54-beta)	29520500	27759800	26747300	24785800	27289100	28374100	28063700	28864700	28680100	28893300	29184500	27605500	28939900	27776800	28732100	28812400	2.81223e+07
Q16352	INA	Alpha-internexin (Alpha-Inx) (66 kDa neurofilament protein) (NF-66) (Neurofilament-66) (Neurofilament 5)	32752600	34722000	9106110	14513100	27029800	26843000	31368900	39149700	17771400	23399900	33740400	38082100	18756100	23681200	35118000	35425700	2.8074e+07
Q14974	KPNB1	Importin subunit beta-1 (Importin-90) (Karyopherin subunit beta-1) (Nuclear factor p97) (Pore targeting complex 97 kDa subunit) (PTAC97)	31808200	28117200	25311700	22118200	27439100	28097400	27934700	29445100	28187800	28866900	28322300	28507000	29382800	28004500	28522700	27758200	2.79926e+07
P04075	ALDOA	Fructose-bisphosphate aldolase A (EC 4.1.2.13) (Lung cancer antigen NY-LU-1) (Muscle-type aldolase)	29667200	28488500	26964800	23876100	26513100	27341700	28447800	28295200	26003900	28206900	28595400	30277000	27085600	28214000	29023200	29247200	2.7865e+07
P36957	DLST	Dihydrolipoyllysine-residue succinyltransferase component of 2-oxoglutarate dehydrogenase complex, mitochondrial (EC 2.3.1.61) (2-oxoglutarate dehydrogenase complex component E2) (OGDC-E2) (Dihydrolipoamide succinyltransferase component of 2-oxoglutarate dehydrogenase complex) (E2K)	25404400	28926800	36873700	37902500	25207100	25745200	27586600	31208100	23972000	23929700	26513800	29848700	21964300	24722100	27320300	25790000	2.77488e+07
P22626	HNRNPA2B1	Heterogeneous nuclear ribonucleoproteins A2/B1 (hnRNP A2/B1)	32111300	31860200	24630200	26352900	31255000	27871900	28592500	31059400	22648800	19497100	33095300	28713300	20006200	20344500	34570300	28176600	2.77063e+07
P08758	ANXA5	Annexin A5 (Anchorin CII) (Annexin V) (Annexin-5) (Calphobindin I) (CPB-I) (Endonexin II) (Lipocortin V) (Placental anticoagulant protein 4) (PP4) (Placental anticoagulant protein I) (PAP-I) (Thromboplastin inhibitor) (Vascular anticoagulant-alpha) (VAC-alpha)	28248400	28661700	30630000	31407500	29188400	30989500	23381800	23031300	26259300	26058700	23877200	27955700	25283200	30917500	25389900	28861400	2.7566e+07
P49327	FASN	Fatty acid synthase (EC 2.3.1.85) (Type I fatty acid synthase) [Includes: [Acyl-carrier-protein] S-acetyltransferase (EC 2.3.1.38); [Acyl-carrier-protein] S-malonyltransferase (EC 2.3.1.39); 3-oxoacyl-[acyl-carrier-protein] synthase (EC 2.3.1.41); 3-oxoacyl-[acyl-carrier-protein] reductase (EC 1.1.1.100); 3-hydroxyacyl-[acyl-carrier-protein] dehydratase (EC 4.2.1.59); Enoyl-[acyl-carrier-protein]…	30844700	27938200	20346800	18229200	25187900	28842600	25457500	26225100	31423700	37049900	25186000	25563200	32540500	34912500	25002400	26221200	2.75445e+07
P62913-2	RPL11	Large ribosomal subunit protein uL5 (60S ribosomal protein L11) (CLL-associated antigen KW-12)	27442100	30070100	27828800	28480000	27791200	27648500	28178100	26752000	26392000	20440200	29338600	28436300	21271800	22541400	27539900	28508000	2.6996e+07
P62318-2	SNRPD3	Small nuclear ribonucleoprotein Sm D3 (Sm-D3) (snRNP core protein D3)	31911400	29746000	28796600	30226300	30426700	31783300	25034400	29286600	21304100	22435600	27833800	22236500	20323300	23935300	23984000	27683200	2.69906e+07
Q14697	GANAB	Neutral alpha-glucosidase AB (EC 3.2.1.207) (Alpha-glucosidase 2) (Glucosidase II subunit alpha)	24310300	27042600	26913400	26292000	24891400	24720200	24015400	28524200	27021500	28446200	27010900	27449200	27651000	28425800	30412100	27657600	2.6924e+07
P30041	PRDX6	Peroxiredoxin-6 (EC 1.11.1.27) (1-Cys peroxiredoxin) (1-Cys PRX) (24 kDa protein) (Acidic calcium-independent phospholipase A2) (aiPLA2) (EC 3.1.1.4) (Antioxidant protein 2) (Glutathione-dependent peroxiredoxin) (Liver 2D page spot 40) (Lysophosphatidylcholine acyltransferase 5) (LPC acyltransferase 5) (LPCAT-5) (Lyso-PC acyltransferase 5) (EC 2.3.1.23) (Non-selenium glutathione peroxidase) (NSGP…	30055000	29887200	29500400	25405100	26461900	28419400	26589800	23891100	26201800	27838500	25047900	26593700	26300900	25242900	25533600	27093000	2.6903e+07
P00367	GLUD1	Glutamate dehydrogenase 1, mitochondrial (GDH 1) (EC 1.4.1.3)	24141000	26624300	38556800	39234900	26155400	25498200	26908300	28226000	22916800	23874700	25432900	27696900	20080200	22259800	25285100	24992400	2.6875e+07
P40429	RPL13A	Large ribosomal subunit protein uL13 (23 kDa highly basic protein) (60S ribosomal protein L13a)	26181200	26954700	26680000	30040500	27145900	27856600	27914000	28691600	24370600	20650500	26899700	30125400	21096500	21321900	29188000	29995300	2.66647e+07
P26599-1	PTBP1	Polypyrimidine tract-binding protein 1 (PTB) (57 kDa RNA-binding protein PPTB-1) (Heterogeneous nuclear ribonucleoprotein I) (hnRNP I)	27015100	25998200	30403900	29619000	31485500	28244900	21800500	25818000	24266800	23300000	26684000	26950300	21882900	23012200	28148800	27636400	2.65814e+07
P49748-3	ACADVL	Very long-chain specific acyl-CoA dehydrogenase, mitochondrial (VLCAD) (EC 1.3.8.9)	25070900	25550500	41187600	38941300	26449800	23063300	29909700	29245300	19938700	19270900	27837100	27887600	17533200	17186500	28140500	24782800	2.65638e+07
P05023-4	ATP1A1	Sodium/potassium-transporting ATPase subunit alpha-1 (Na(+)/K(+) ATPase alpha-1 subunit) (EC 7.2.2.13) (Sodium pump subunit alpha-1)	26182500	26886900	32226000	30001000	27338200	25714500	28006000	25924400	26897500	21582400	26150200	24021900	23139100	22550400	26110400	21391800	2.61037e+07
P46777	RPL5	Large ribosomal subunit protein uL18 (60S ribosomal protein L5)	24017700	25869400	27520100	26312700	26113400	26400000	27595900	28714300	23971800	19983400	28567500	29346600	21185800	21164700	28709300	28870300	2.5916e+07
Q96AE4	FUBP1	Far upstream element-binding protein 1 (FBP) (FUSE-binding protein 1) (DNA helicase V) (hDH V)	25384900	25099000	24648600	27851400	27654100	27490900	25690500	27543400	25174800	24598600	24153900	24290300	25231100	26867900	25882800	25163300	2.58194e+07
Q07666	KHDRBS1	KH domain-containing, RNA-binding, signal transduction-associated protein 1 (GAP-associated tyrosine phosphoprotein p62) (Src-associated in mitosis 68 kDa protein) (Sam68) (p21 Ras GTPase-activating protein-associated p62) (p68)	23266200	25670500	25857900	26841200	28522100	29022800	26094300	28202600	25666600	23022900	27119200	25964400	22911000	23793500	28367300	22723100	2.57922e+07
P39019	RPS19	Small ribosomal subunit protein eS19 (40S ribosomal protein S19)	27823800	29921500	28238900	27342600	27562400	26364000	27474000	27524800	24840800	20124100	26018500	27461300	20917300	19176100	25313200	25055500	2.57803e+07
A6NHL2-2	TUBAL3	Tubulin alpha chain-like 3 (EC 3.6.5.-)	40192500	33712600	20677600	17389200	22268200	21606700	25558800	28417000	24112100	24479500	23367000	15612500	40368700	15412200	27050200	22566400	2.55858e+07
P62829	RPL23	Large ribosomal subunit protein uL14 (60S ribosomal protein L17) (60S ribosomal protein L23)	27619400	27094800	24571200	28100000	26702700	24806100	27800100	27267700	23080700	21011300	26023400	25508800	23707000	21639800	24618200	26426600	2.55717e+07
P11310-2	ACADM	Medium-chain specific acyl-CoA dehydrogenase, mitochondrial (MCAD) (EC 1.3.8.7) (Medium chain acyl-CoA dehydrogenase) (MCADH)	23886700	26214900	27242300	30706100	26060600	24586700	25157800	27691300	25753000	26179900	24205400	26713400	22222200	23804600	23524400	24086700	2.55645e+07
P62847-2	RPS24	Small ribosomal subunit protein eS24 (40S ribosomal protein S24)	23337400	26120600	26117800	28810200	27889400	25984200	25486100	27566400	22869800	20152000	26514700	29136800	21553600	21001000	25662800	30053500	2.55176e+07
P22314	UBA1	Ubiquitin-like modifier-activating enzyme 1 (EC 6.2.1.45) (Protein A1S9) (Ubiquitin-activating enzyme E1)	27207000	26206100	25525200	22880100	25647300	27346000	25813300	26113200	25131200	25392800	24091500	25890200	24655800	24784700	25491100	25756600	2.55113e+07
C9JAK5	ARF4	ADP ribosylation factor 4	26148100	25710200	24263500	20913900	22575900	27682400	26061900	25476800	25402200	28517000	26750900	26762200	26018500	27768500	24624000	23560300	25498900
P62899	RPL31	Large ribosomal subunit protein eL31 (60S ribosomal protein L31)	25117500	24747200	26625900	27928400	25476900	26219600	28033100	27500800	22945500	18358500	27410400	27532300	20404800	19667600	27768200	27759100	2.53649e+07
P05386	RPLP1	Large ribosomal subunit protein P1 (60S acidic ribosomal protein P1)	31237700	44943300	42819000	34542600	35187600	22096300	21840800	27959500	15168500	10506200	15326500	15239900	9096200	10190200	19592500	16264900	2.51492e+07
Q13813	SPTAN1	Spectrin alpha chain, non-erythrocytic 1 (Alpha-II spectrin) (Fodrin alpha chain) (Spectrin, non-erythroid alpha subunit)	27049100	25615000	32042800	31309900	28212200	25101900	26017000	23964300	22625500	20960100	24567500	23102000	21151800	20394500	24440600	21899800	2.50049e+07
P00441	SOD1	Superoxide dismutase [Cu-Zn] (EC 1.15.1.1) (Superoxide dismutase 1) (hSod1)	28581200	30046400	28531900	30521600	22588800	24555700	20358000	29393300	20290500	21006600	22594200	26293000	19519600	22364800	22321400	25907400	2.49047e+07
Q15417	CNN3	Calponin-3 (Calponin, acidic isoform)	25858400	25573000	21466500	22818200	23417900	26920300	23743000	19782400	28498900	27590400	24401500	21611800	29529800	29317800	24115500	23072900	2.48785e+07
P35579	MYH9	Myosin-9 (Cellular myosin heavy chain, type A) (Myosin heavy chain 9) (Myosin heavy chain, non-muscle IIa) (Non-muscle myosin heavy chain A) (NMMHC-A) (Non-muscle myosin heavy chain IIa) (NMMHC II-a) (NMMHC-IIA)	25338500	25436200	30087100	29442500	24209700	27675100	21543900	20437100	25057900	25281000	21712400	21432400	26450100	25499800	22340200	23228900	2.47695e+07
P16278-3	GLB1	Beta-galactosidase (EC 3.2.1.23) (Acid beta-galactosidase) (Lactase) (Elastin receptor 1)	25295200	25852500	39870300	38008100	27500800	20135100	27213400	22331400	19448600	13280100	25621500	21963900	17481900	13918400	24100200	19648000	2.45016e+07
P83731	RPL24	Large ribosomal subunit protein eL24 (60S ribosomal protein L24) (60S ribosomal protein L30)	24426400	29419300	26880200	26855200	27680200	25846100	25806400	28821000	21636200	17286300	24215500	27014500	18883000	18318500	24093900	20761700	2.44908e+07
P40939	HADHA	Trifunctional enzyme subunit alpha, mitochondrial (78 kDa gastrin-binding protein) (Monolysocardiolipin acyltransferase) (EC 2.3.1.-) (TP-alpha) [Includes: Long-chain enoyl-CoA hydratase (EC 4.2.1.17); Long chain 3-hydroxyacyl-CoA dehydrogenase (EC 1.1.1.211)]	21790800	23151400	33507300	34929900	22495400	23003100	25635100	28113100	20208100	19962600	24382200	25367600	18269900	19223800	24152400	22641600	2.44278e+07
P39656	DDOST	Dolichyl-diphosphooligosaccharide--protein glycosyltransferase 48 kDa subunit (DDOST 48 kDa subunit) (Oligosaccharyl transferase 48 kDa subunit)	25372500	28818800	28861500	29757000	25440700	25948300	24082300	24980600	23997100	21197700	21867100	23450300	17844900	20986000	23190900	21864700	2.43977e+07
Q07065	CKAP4	Cytoskeleton-associated protein 4 (63-kDa cytoskeleton-linking membrane protein) (Climp-63) (p63)	23812000	26432500	29881100	30717800	26167300	25187200	24305000	24951300	22826200	21014800	23097900	23761000	19921600	21852500	22843300	22463100	2.43584e+07
P63279	UBE2I	SUMO-conjugating enzyme UBC9 (EC 2.3.2.-) (RING-type E3 SUMO transferase UBC9) (SUMO-protein ligase) (Ubiquitin carrier protein 9) (Ubiquitin carrier protein I) (Ubiquitin-conjugating enzyme E2 I) (Ubiquitin-protein ligase I) (p18)	25758000	25381800	24970200	22945500	25421000	26492700	22731000	22398700	23016200	21634700	23886500	24287000	26264800	24358500	23798400	25379000	2.43263e+07
O14773	TPP1	Tripeptidyl-peptidase 1 (TPP-1) (EC 3.4.14.9) (Cell growth-inhibiting gene 1 protein) (Lysosomal pepstatin-insensitive protease) (LPIC) (Tripeptidyl aminopeptidase) (Tripeptidyl-peptidase I) (TPP-I)	25322800	19563700	48865500	40530700	26050900	18750800	27975300	21327400	21053600	15199500	23989200	18835300	17787700	13033800	23321600	15747100	2.42936e+07
Q09666	AHNAK	Neuroblast differentiation-associated protein AHNAK (Desmoyokin)	21369800	24847300	49839000	57553200	27509700	29295900	18127000	15852200	13693300	10437600	17923800	16457700	11452800	12524100	18675600	17140100	2.42889e+07
P35268	RPL22	Large ribosomal subunit protein eL22 (60S ribosomal protein L22) (EBER-associated protein) (EAP) (Epstein-Barr virus small RNA-associated protein) (Heparin-binding protein HBp15)	24952400	22771700	25078400	25131300	23681800	21706900	23680900	24825000	24304900	19829500	26419800	24126600	20992800	20939300	28137000	30461800	2.42684e+07
P06753-2	TPM3	Tropomyosin alpha-3 chain (Gamma-tropomyosin) (Tropomyosin-3) (Tropomyosin-5) (hTM5)	22353900	22704200	22641700	27129200	20076500	27458600	20329800	22537000	24596900	26559900	23550700	24301300	23789300	27954200	24260300	27687800	2.42266e+07
P52209	PGD	6-phosphogluconate dehydrogenase, decarboxylating (EC 1.1.1.44)	26837000	24524300	25098000	21594500	23231600	24333000	23735700	24583200	23923800	25312100	23272300	25016500	23613000	23063400	23993900	25090700	2.41978e+07
O43175	PHGDH	D-3-phosphoglycerate dehydrogenase (3-PGDH) (EC 1.1.1.95) (2-oxoglutarate reductase) (EC 1.1.1.399) (Malate dehydrogenase) (EC 1.1.1.37)	28102900	26577400	26590400	21592900	23514800	23400700	23436900	23036300	24697700	25809500	22612800	22113300	24400900	23865000	23285500	22198200	2.41822e+07
Q6NUK1	SLC25A24	Mitochondrial adenyl nucleotide antiporter SLC25A24 (Mitochondrial ATP-Mg/Pi carrier protein 1) (Mitochondrial Ca(2+)-dependent solute carrier protein 1) (Short calcium-binding mitochondrial carrier protein 1) (SCaMC-1) (Solute carrier family 25 member 24)	14022200	18763700	29597000	37828800	24636900	22585400	28829800	29612700	20063500	16550600	26624300	27103800	15505400	17677300	27035400	24719200	2.41507e+07
O14818	PSMA7	Proteasome subunit alpha type-7 (Proteasome subunit RC6-1) (Proteasome subunit XAPC7)	25552300	25113700	25466500	23936200	23459300	24651400	24359200	21599500	23530600	25452900	23140100	23703800	23456700	25682600	22289600	23060400	2.40381e+07
O00154-4	ACOT7	Cytosolic acyl coenzyme A thioester hydrolase (EC 3.1.2.2) (Acyl-CoA thioesterase 7) (Brain acyl-CoA hydrolase) (BACH) (hBACH) (CTE-IIa) (CTE-II) (Long chain acyl-CoA thioester hydrolase)	26933200	23313200	22608100	18324000	24177800	22419200	26136300	23585700	24054100	23575300	27337300	23174400	24731500	23101600	24670100	24151100	2.39219e+07
P31943	HNRNPH1	Heterogeneous nuclear ribonucleoprotein H (hnRNP H) [Cleaved into: Heterogeneous nuclear ribonucleoprotein H, N-terminally processed]	25132800	25274200	22647300	25135300	26704700	22122100	25642200	25895900	20791000	18380700	26555600	25213800	18541000	20461000	26529000	24970100	2.39209e+07
P07355	ANXA2	Annexin A2 (Annexin II) (Annexin-2) (Calpactin I heavy chain) (Calpactin-1 heavy chain) (Chromobindin-8) (Lipocortin II) (Placental anticoagulant protein IV) (PAP-IV) (Protein I) (p36)	28281500	32609000	36378600	41526900	39366300	38051800	14885000	15212200	19437900	11992100	14236200	14754100	15639400	19337000	14020300	14293500	2.39047e+07
O75369-9	FLNB	Filamin-B (FLN-B) (ABP-278) (ABP-280 homolog) (Actin-binding-like protein) (Beta-filamin) (Filamin homolog 1) (Fh1) (Filamin-3) (Thyroid autoantigen) (Truncated actin-binding protein) (Truncated ABP)	20036800	23999100	46222400	51941200	20892200	28676700	18190600	17201500	16260300	15390900	18173500	18786000	16197200	17944400	20656100	21100900	2.38532e+07
Q14204	DYNC1H1	Cytoplasmic dynein 1 heavy chain 1 (Cytoplasmic dynein heavy chain 1) (Dynein heavy chain, cytosolic)	25652700	23963200	21558000	18172100	22580100	23289700	24028200	23634500	25059100	26271900	23574900	23845000	25269600	24667100	24225000	24131800	2.37323e+07
P24534	EEF1B2	Elongation factor 1-beta (EF-1-beta)	23798300	21401400	18940700	20445900	23205600	27005700	19468500	23614000	26606200	24995300	22590800	23877800	24892900	28215000	23158200	25962000	2.36251e+07
P24539	ATP5PB	ATP synthase F(0) complex subunit B1, mitochondrial (ATP synthase peripheral stalk-membrane subunit b) (ATP synthase proton-transporting mitochondrial F(0) complex subunit B1) (ATP synthase subunit b) (ATPase subunit b)	20040700	22326000	30182700	32342500	22260900	21090700	25498300	26725000	21469300	19476300	24041400	25561800	19130800	21026800	23664300	21055300	2.35421e+07
P61019	RAB2A	Ras-related protein Rab-2A (EC 3.6.5.2)	26012100	25878200	23524000	23064000	24763900	23486700	23494300	24858900	23773900	23692500	22156100	22808000	20920200	23375200	22168500	21339400	2.34905e+07
P12956	XRCC6	X-ray repair cross-complementing protein 6 (EC 3.6.4.-) (EC 4.2.99.-) (5'-deoxyribose-5-phosphate lyase Ku70) (5'-dRP lyase Ku70) (70 kDa subunit of Ku antigen) (ATP-dependent DNA helicase 2 subunit 1) (ATP-dependent DNA helicase II 70 kDa subunit) (CTC box-binding factor 75 kDa subunit) (CTC75) (CTCBF) (DNA repair protein XRCC6) (Lupus Ku autoantigen protein p70) (Ku70) (Thyroid-lupus autoantige…	23813700	23711900	23994600	27763900	26129300	27747800	25122500	23460200	21676000	21079300	23565300	21244700	21206800	21020100	22048900	20563500	2.34453e+07
P05091	ALDH2	Aldehyde dehydrogenase, mitochondrial (EC 1.2.1.3) (ALDH class 2) (ALDH-E2) (ALDHI)	21128400	21088200	28459900	30231800	20919700	20086300	24952000	28076200	20353700	22391500	23275500	25753400	19488900	21561600	24045000	21690400	2.3403e+07
P07602-2	PSAP	Prosaposin (Proactivator polypeptide) [Cleaved into: Saposin-A (Protein A); Saposin-B-Val; Saposin-B (Cerebroside sulfate activator) (CSAct) (Dispersin) (Sphingolipid activator protein 1) (SAP-1) (Sulfatide/GM1 activator); Saposin-C (A1 activator) (Co-beta-glucosidase) (Glucosylceramidase activator) (Sphingolipid activator protein 2) (SAP-2); Saposin-D (Component C) (Protein C)]	19424400	26864600	20176400	28181900	17948600	25460200	21846800	27613000	21850200	25710600	20559300	28742100	16068200	21236400	20151600	25816900	2.32559e+07
P84243	H3-3A	Histone H3.3	14436500	15305500	15742300	16680300	16478900	16591700	16015600	25901800	22387200	15371400	18567700	23642200	14833200	19300500	86837500	27680300	23242934
P30084	ECHS1	Enoyl-CoA hydratase, mitochondrial (mECH) (mECH1) (EC 4.2.1.17) (EC 5.3.3.8) (Enoyl-CoA hydratase 1) (ECHS1) (Short-chain enoyl-CoA hydratase) (SCEH)	18543200	21965800	30530400	33774700	21309900	21660100	24280000	26267700	19577500	22153100	22738900	25247700	17328200	20170700	22664500	21484600	2.32203e+07
Q13724	MOGS	Mannosyl-oligosaccharide glucosidase (EC 3.2.1.106) (Processing A-glucosidase I)	22836500	24198900	30787800	30533100	23851900	21925600	23024000	23952500	21186300	20156500	22102300	23362700	18436200	18914500	22614100	20246100	2.31799e+07
P78347-2	GTF2I	General transcription factor II-I (GTFII-I) (TFII-I) (Bruton tyrosine kinase-associated protein 135) (BAP-135) (BTK-associated protein 135) (SRF-Phox1-interacting protein) (SPIN) (Williams-Beuren syndrome chromosomal region 6 protein)	26323400	23211200	22001600	20279400	25782400	24224000	22799000	22817900	25555700	23128500	22692000	21427000	22981300	22305100	23229900	20763300	2.31475e+07
A0A8V8TNT7	WDR1	WD repeat domain 1	24528500	24365600	22629600	20612300	21953500	22805900	20637400	21513400	23164800	24584000	22432700	23735400	23365900	24240500	22726600	23930400	2.29507e+07
Q9H9B4	SFXN1	Sideroflexin-1	13000300	16998300	28122200	34066800	21108700	20148300	28334900	29933800	17542500	15023000	27262200	28891200	13892700	17652100	26297800	26134000	2.29159e+07
P48735	IDH2	Isocitrate dehydrogenase [NADP], mitochondrial (IDH) (EC 1.1.1.42) (ICD-M) (IDP) (NADP(+)-specific ICDH) (Oxalosuccinate decarboxylase)	24576400	24872500	25753400	26657800	23689600	21908900	22797500	24668000	22191200	22784300	21547600	21475700	19499600	20563900	21033300	20114400	2.28954e+07
P13010	XRCC5	X-ray repair cross-complementing protein 5 (EC 3.6.4.-) (86 kDa subunit of Ku antigen) (ATP-dependent DNA helicase 2 subunit 2) (ATP-dependent DNA helicase II 80 kDa subunit) (CTC box-binding factor 85 kDa subunit) (CTC85) (CTCBF) (DNA repair protein XRCC5) (Ku80) (Ku86) (Lupus Ku autoantigen protein p86) (Nuclear factor IV) (Thyroid-lupus autoantigen) (TLAA) (X-ray repair complementing defective…	23537800	22930200	25530500	27173200	25072000	24811900	22237900	22094800	20490300	20905100	22673300	21002500	21008700	20763300	20879000	22984000	2.28163e+07
P46778	RPL21	Large ribosomal subunit protein eL21 (60S ribosomal protein L21)	21629800	22632100	24081900	22074200	23057100	22531100	23877400	23583200	20744200	18380500	24499200	26328500	19269900	19071500	25931800	24665500	2.26863e+07
Q9BPW8	NIPSNAP1	Protein NipSnap homolog 1 (NipSnap1)	19275700	22990700	26731100	30723600	19612000	19799300	24256100	26450500	20532300	20111900	22917200	24780900	18133000	19021700	22635500	21135700	2.25685e+07
Q12905	ILF2	Interleukin enhancer-binding factor 2 (Nuclear factor of activated T-cells 45 kDa)	24316600	25753600	28176800	28465800	24735400	22944400	23670000	23453100	17703400	15446600	23012700	21393900	15589000	15373500	23815900	22458100	2.2567e+07
Q14141	SEPTIN6	Septin-6	25951300	23056400	24486500	20759500	22532100	22568900	22143700	21213700	22383900	21244600	22101800	22141600	21584500	21404600	22328100	21833700	2.24586e+07
Q16799-3	RTN1	Reticulon-1 (Neuroendocrine-specific protein)	47892500	24834600	19273900	21845300	25168000	21072500	25044700	21402000	20888400	21860000	20667700	17259700	14264600	19512100	17527800	10873500	2.24522e+07
P34897-3	SHMT2	Serine hydroxymethyltransferase, mitochondrial (SHMT) (EC 2.1.2.1) (Glycine hydroxymethyltransferase) (Serine methylase)	22477200	23366900	27517700	28848500	22496200	20233600	22254100	23006000	20709400	21573800	21210900	21195500	19706200	20594900	20698900	20208600	2.24497e+07
P45974-2	USP5	Ubiquitin carboxyl-terminal hydrolase 5 (EC 3.4.19.12) (Deubiquitinating enzyme 5) (Isopeptidase T) (Ubiquitin thioesterase 5) (Ubiquitin-specific-processing protease 5)	24063900	22794400	23557600	21554600	23425200	22859500	23215100	21818600	21906100	22088000	21624000	21858900	22440400	21187500	21533600	22265900	2.2414e+07
P05455	SSB	Lupus La protein (La autoantigen) (La ribonucleoprotein) (Sjoegren syndrome type B antigen) (SS-B)	22988800	24055000	25270600	25816000	24554200	24822000	22125900	20694000	21301100	21616400	20958500	20562000	22030000	21670900	20018900	19256600	2.24113e+07
A0A7I2V430	DDX1	ATP-dependent RNA helicase (EC 3.6.4.13)	23217400	23627200	26635600	25997100	23546100	24142700	22453100	20942600	21067800	19803200	21150900	22117600	18840400	19262700	21651900	20106600	2.23552e+07
P22392-2	NME2	Nucleoside diphosphate kinase B (NDK B) (NDP kinase B) (EC 2.7.4.6) (C-myc purine-binding transcription factor PUF) (Histidine protein kinase NDKB) (EC 2.7.13.3) (nm23-H2)	24696400	22899000	19421900	20142900	20281000	21586200	22548600	24215500	23562400	24582200	23734200	23137500	22032800	21844400	22173300	19569000	2.23164e+07
O95197-2	RTN3	Reticulon-3 (Homolog of ASY protein) (HAP) (Neuroendocrine-specific protein-like 2) (NSP-like protein 2) (Neuroendocrine-specific protein-like II) (NSP-like protein II) (NSPLII)	22736900	21309700	17956800	16376300	23607000	20828500	23002200	23441100	24057300	26012000	23196100	21411500	24796700	24774600	22440500	21226300	2.22967e+07
O95758-2	PTBP3	Polypyrimidine tract-binding protein 3 (Regulator of differentiation 1) (Rod1)	20697200	21755900	23805000	25661800	23237200	22249200	21560900	21839500	20687600	18532600	23709300	24440500	18180300	17790500	26407600	25423200	2.2222e+07
P21333-2	FLNA	Filamin-A (FLN-A) (Actin-binding protein 280) (ABP-280) (Alpha-filamin) (Endothelial actin-binding protein) (Filamin-1) (Non-muscle filamin)	22871700	22743800	32511300	31095800	20071700	24178200	18822800	16942200	20205800	19977200	18739400	17949100	21657800	21746000	20795600	20527400	2.21246e+07
P27635	RPL10	Large ribosomal subunit protein uL16 (60S ribosomal protein L10) (Laminin receptor homolog) (Protein QM) (Ribosomal protein L10) (Tumor suppressor QM)	23651000	25965600	25002800	23282400	22526400	21493000	21645900	25205700	19182800	14834400	22490400	22236800	15878800	16378200	22050600	23637000	2.2005e+07
P68366	TUBA4A	Tubulin alpha-4A chain (EC 3.6.5.-) (Alpha-tubulin 1) (Testis-specific alpha-tubulin) (Tubulin H2-alpha) (Tubulin alpha-1 chain)	21122800	21800900	19854800	14710000	23083700	25690300	27737800	16718600	21786000	23398000	21479000	21546000	26483200	19649300	21019600	27559200	2.19712e+07
F8VWS0	RPLP0	60S acidic ribosomal protein P0	23367300	25038100	23463900	23327800	23878900	20937300	25225700	22310300	17032300	18236100	23698600	22183500	19603500	17951800	23580300	20584200	2.19089e+07
P62857	RPS28	Small ribosomal subunit protein eS28 (40S ribosomal protein S28)	26209900	32591600	27011300	22898800	25569600	21385400	25687900	23915300	14815000	14725900	19168300	15927800	16830400	17037600	20924800	15908300	2.18965e+07
Q9BQ69	MACROD1	ADP-ribose glycohydrolase MACROD1 (MACRO domain-containing protein 1) (O-acetyl-ADP-ribose deacetylase MACROD1) (EC 3.1.1.106) (Protein LRP16) ([Protein ADP-ribosylaspartate] hydrolase MACROD1) (EC 3.2.2.-) ([Protein ADP-ribosylglutamate] hydrolase MACROD1) (EC 3.2.2.-)	25186200	24902800	30198300	30704500	19405400	17196700	17965900	26507600	16166800	16994800	20150100	20722300	14631100	17697600	21875400	17201400	21890350
P46782	RPS5	Small ribosomal subunit protein uS7 (40S ribosomal protein S5) [Cleaved into: Small ribosomal subunit protein uS7, N-terminally processed (40S ribosomal protein S5, N-terminally processed)]	25865700	28143600	27528500	22750700	24176800	23513100	22875300	23811400	18204700	15848300	19915600	20822000	16977500	16092700	18928300	20038700	2.1885e+07
P26378-5	ELAVL4	ELAV-like protein 4 (Hu-antigen D) (HuD) (Paraneoplastic encephalomyelitis antigen HuD)	27570600	31242100	18897800	18639500	28804800	22659300	22088300	22331000	17067300	14225800	24781600	21520100	15698900	14796700	23358800	21913700	2.18255e+07
P60866-2	RPS20	Small ribosomal subunit protein uS10 (40S ribosomal protein S20)	23469800	24476800	20368100	23255900	22035800	21275200	22798400	23357700	20007900	16532500	22325100	22225800	19030800	19007000	22713500	24146500	2.17469e+07
Q12907	LMAN2	Vesicular integral-membrane protein VIP36 (Glycoprotein GP36b) (Lectin mannose-binding 2) (Vesicular integral-membrane protein 36) (VIP36)	23763100	24109500	25304200	24958600	22538200	21458600	20042700	21600500	23352400	21057900	19617200	19558400	20583000	19964300	19458600	18774700	2.1711e+07
Q96QK1	VPS35	Vacuolar protein sorting-associated protein 35 (hVPS35) (Maternal-embryonic 3) (Vesicle protein sorting 35)	22095400	21829000	20108300	19620300	20812600	22639200	19978500	20968900	21146500	24757500	21052200	22283400	22296500	25193800	20873700	21777900	2.16922e+07
P39687	ANP32A	Acidic leucine-rich nuclear phosphoprotein 32 family member A (Acidic nuclear phosphoprotein pp32) (pp32) (Leucine-rich acidic nuclear protein) (LANP) (Mapmodulin) (Potent heat-stable protein phosphatase 2A inhibitor I1PP2A) (Putative HLA-DR-associated protein I) (PHAPI)	23989900	22099800	26400900	25211800	22323900	22287600	20811000	22282200	18372900	17341400	20028100	18767000	17521900	21129900	21110500	24633800	2.16708e+07
Q9UJS0-2	SLC25A13	Electrogenic aspartate/glutamate antiporter SLC25A13, mitochondrial (Calcium-binding mitochondrial carrier protein Aralar2) (ARALAR-related gene 2) (ARALAR2) (Citrin) (Mitochondrial aspartate glutamate carrier 2) (Solute carrier family 25 member 13)	10256700	14181400	23841200	32046100	19251000	18655000	27143900	30248800	16174500	13804600	26981300	28084800	12389200	14413900	26876200	25580400	2.16558e+07
Q14108	SCARB2	Lysosome membrane protein 2 (85 kDa lysosomal membrane sialoglycoprotein) (LGP85) (CD36 antigen-like 2) (Lysosome membrane protein II) (LIMP II) (Scavenger receptor class B member 2) (CD antigen CD36)	15868100	28364800	20863600	34370100	17405600	27931300	16754500	25946400	16194700	24702300	15108700	24057700	14264400	23213300	14912800	22102500	2.16449e+07
P21796	VDAC1	Voltage-dependent anion-selective channel protein 1 (VDAC-1) (hVDAC1) (Outer mitochondrial membrane protein porin 1) (Plasmalemmal porin) (Porin 31HL) (Porin 31HM)	11385800	15199800	18788900	25331500	16530400	19109500	23803500	35059900	14062500	16207400	29178700	29474500	12603700	16414000	28843400	30075400	2.16141e+07
P34932	HSPA4	Heat shock 70 kDa protein 4 (HSP70RY) (Heat shock 70-related protein APG-2)	22107300	22408400	21183000	18965300	20562100	21614400	22333600	22204500	21130900	21500000	20688900	22804700	20974500	22162700	20805200	22452600	2.14829e+07
R4GMR5	PSMD8	26S proteasome non-ATPase regulatory subunit 8	22202600	22316300	22900300	21996300	21557900	22152100	21613900	21120800	21859500	21622000	21523800	20508100	20966400	19632000	20183700	21315500	2.14702e+07
P62266	RPS23	Small ribosomal subunit protein uS12 (40S ribosomal protein S23)	22814000	23251600	21344500	21730300	20706200	22561900	21761500	22494200	19878100	17531300	23352500	21869600	18117400	17945100	23458500	23300900	2.14321e+07
Q8NCW5	NAXE	NAD(P)H-hydrate epimerase (EC 5.1.99.6) (Apolipoprotein A-I-binding protein) (AI-BP) (NAD(P)HX epimerase) (YjeF N-terminal domain-containing protein 1) (YjeF_N1)	21378800	24447400	22764600	24449700	20631500	19365700	20727500	20368600	20301400	18800400	19882900	21945500	19875500	20491900	21448600	24188700	2.13754e+07
P09172	DBH	Dopamine beta-hydroxylase (EC 1.14.17.1) (Dopamine beta-monooxygenase) [Cleaved into: Soluble dopamine beta-hydroxylase]	29169400	19847500	21880700	14866000	23165300	17376000	22799400	18111500	28483700	23286200	20606600	17318500	26762700	20851700	20512000	14849400	2.13455e+07
P61026	RAB10	Ras-related protein Rab-10 (EC 3.6.5.2)	21754700	22096700	22214900	22004100	21883000	21320700	21463200	22436100	20999700	22705000	20663000	22039900	18967100	20280400	20938900	18465900	2.12867e+07
P40227	CCT6A	T-complex protein 1 subunit zeta (TCP-1-zeta) (Acute morphine dependence-related protein 2) (CCT-zeta-1) (HTR3) (Tcp20)	22821200	22707000	18569800	16394500	20613200	20848800	21776900	21373200	23858200	24015300	20991000	20891300	21684100	20944300	22010000	20860200	21284240
A0A994J5J1	RPN2	Dolichyl-diphosphooligosaccharide--protein glycosyltransferase subunit 2 (Ribophorin-2)	20844200	24058700	22266600	25557400	22908300	21861600	21954900	22543600	20419300	18546600	20505100	21242400	18240000	18929000	19433000	19247700	2.12353e+07
P46779	RPL28	Large ribosomal subunit protein eL28 (60S ribosomal protein L28)	20789500	22223900	21836400	21130400	21321800	20543500	21572900	21952700	18646700	15913800	24135200	22130100	17863800	17411200	23340000	24913900	2.11356e+07
P36542	ATP5F1C	ATP synthase subunit gamma, mitochondrial (ATP synthase F1 subunit gamma) (F-ATPase gamma subunit)	19556500	20193600	26900700	28668200	18731300	18837300	22550900	23214200	18451700	17304200	21631300	22270100	16981000	17647000	21886000	19984900	2.09859e+07
P11233	RALA	Ras-related protein Ral-A (EC 3.6.5.2)	22308500	22742700	21780400	20627500	21344600	21877300	19286600	20940400	21969700	20803100	19466200	19907200	19939500	19760900	19370300	19788000	2.08128e+07
Q16836-2	HADH	Hydroxyacyl-coenzyme A dehydrogenase, mitochondrial (HCDH) (EC 1.1.1.35) (Medium and short-chain L-3-hydroxyacyl-coenzyme A dehydrogenase) (Short-chain 3-hydroxyacyl-CoA dehydrogenase)	18351600	21304900	22307400	23643000	18908000	20424100	20511800	24215300	20494600	21208800	20741100	22838800	18146200	19846500	19274700	20193700	2.07842e+07
P30153	PPP2R1A	Serine/threonine-protein phosphatase 2A 65 kDa regulatory subunit A alpha isoform (Medium tumor antigen-associated 61 kDa protein) (PP2A subunit A isoform PR65-alpha) (PP2A subunit A isoform R1-alpha)	23951100	23196000	18457500	16059100	22407600	21539500	20324900	19453800	22262800	21648600	19882600	19736100	22819900	20685000	19856400	18281900	2.07533e+07
P37108	SRP14	Signal recognition particle 14 kDa protein (SRP14) (18 kDa Alu RNA-binding protein)	21154800	20125800	21420400	21459900	21693000	20920700	19724200	20823000	19950800	18216700	21474600	21279700	18180500	19285300	22370200	23610200	2.07439e+07
P63000	RAC1	Ras-related C3 botulinum toxin substrate 1 (EC 3.6.5.2) (Cell migration-inducing gene 5 protein) (Ras-like protein TC25) (p21-Rac1)	23825400	24476300	23038100	19768400	20970600	20068500	20480000	22207400	20719500	19051900	18506700	18329600	18666200	21313300	20308000	19390300	2.07286e+07
Q16643-2	DBN1	Drebrin (Developmentally-regulated brain protein)	25122300	23711400	19093100	16766800	21554700	21736200	20460200	20226100	20815900	23362000	20012300	18741400	20642100	20774800	17812100	18636800	2.06465e+07
P42166	TMPO	Lamina-associated polypeptide 2, isoform alpha (Thymopoietin isoform alpha) (TP alpha) (Thymopoietin-related peptide isoform alpha) (TPRP isoform alpha) [Cleaved into: Thymopoietin (TP) (Splenin); Thymopentin (TP5)]	24482200	21017400	15833200	16141800	25530800	22556200	20046800	19715400	21684700	18977600	21944200	17766400	21500500	20772200	20654000	19014500	2.05945e+07
Q9Y265	RUVBL1	RuvB-like 1 (EC 3.6.4.12) (49 kDa TATA box-binding protein-interacting protein) (49 kDa TBP-interacting protein) (54 kDa erythrocyte cytosolic protein) (ECP-54) (INO80 complex subunit H) (Nuclear matrix protein 238) (NMP 238) (Pontin 52) (TIP49a) (TIP60-associated protein 54-alpha) (TAP54-alpha)	20751000	21253300	19937700	18570900	20615900	21843700	20867600	20143900	19924000	21067600	20865200	20163700	21300600	20976400	21553500	19566100	2.0588e+07
Q53GQ0	HSD17B12	Very-long-chain 3-oxoacyl-CoA reductase (EC 1.1.1.330) (17-beta-hydroxysteroid dehydrogenase 12) (17-beta-HSD 12) (3-ketoacyl-CoA reductase) (KAR) (Estradiol 17-beta-dehydrogenase 12) (EC 1.1.1.62) (Short chain dehydrogenase/reductase family 12C member 1)	21793400	22443300	21564300	23328000	22870300	20164000	22169500	22298200	18980200	19423700	19992000	19826900	16719600	18162500	18803600	17896200	2.05032e+07
P19367	HK1	Hexokinase-1 (EC 2.7.1.1) (Brain form hexokinase) (Hexokinase type I) (HK I) (Hexokinase-A)	14156000	15898900	18782700	22568800	15355100	16613100	22918200	29810800	13729900	16590100	27141200	26755000	13431000	15708300	28022000	26444100	2.04818e+07
P62750	RPL23A	Large ribosomal subunit protein uL23 (60S ribosomal protein L23a)	19958800	19963900	21242600	22203400	19871100	20632800	22548000	22785400	17946700	14778300	22972200	21320400	16300400	16021900	23665100	22697400	2.04203e+07
Q96CN7	ISOC1	Isochorismatase domain-containing protein 1	22844100	23618700	28016600	26758300	21468700	22525600	17608700	17316700	16609100	16540400	17269700	18648100	17753900	16493600	19502400	19813000	2.04076e+07
P62316	SNRPD2	Small nuclear ribonucleoprotein Sm D2 (Sm-D2) (snRNP core protein D2)	23144500	23790500	18315500	21575200	22015900	22517100	20928500	21735800	19660100	18727000	20708500	20400000	15876800	18348200	18979600	17095800	2.03998e+07
Q13740-2	ALCAM	CD166 antigen (Activated leukocyte cell adhesion molecule) (CD antigen CD166)	23194900	24843200	13894600	13362200	21834100	23709600	19691900	20403800	24488900	23687100	18752700	16836700	21586600	23320100	16835600	15975400	2.02847e+07
P08134	RHOC	Rho-related GTP-binding protein RhoC (Rho cDNA clone 9) (h9)	46045900	35374900	31696800	18705700	23351200	17437600	11200300	25373100	12197700	8439520	11846600	11164200	14184900	18252600	13359900	6091080	2.02728e+07
P55060	CSE1L	Exportin-2 (Exp2) (Cellular apoptosis susceptibility protein) (Chromosome segregation 1-like protein) (Importin-alpha re-exporter)	24933800	21965500	17637400	15437200	22165000	22467900	19395400	18349100	21863700	21810200	18297700	17817300	22237100	21718100	18397200	18034200	2.02252e+07
Q7KZF4	SND1	Staphylococcal nuclease domain-containing protein 1 (EC 3.1.31.1) (100 kDa coactivator) (EBNA2 coactivator p100) (Tudor domain-containing protein 11) (p100 co-activator)	20668400	20269300	19952700	18359700	20701300	20065400	20591600	20275400	22455000	20367900	20613100	20199900	19862800	19339200	19727600	18957200	2.01656e+07
G3V325	ATP5MF-PTCD1	ATP5MF-PTCD1 readthrough	18525100	20428300	19702900	22604000	17332100	18969400	20857600	22641100	19981100	19824500	21676700	21955700	17951300	19313000	19637500	19209900	2.00788e+07
Q07955	SRSF1	Serine/arginine-rich splicing factor 1 (Alternative-splicing factor 1) (ASF-1) (Splicing factor, arginine/serine-rich 1) (pre-mRNA-splicing factor SF2, P33 subunit)	17136600	18433300	19446500	23173300	19650300	17196400	24269000	24197100	14028000	11926600	28479600	24558300	12347000	12631100	25843400	25061200	2.00236e+07
Q8N163	CCAR2	Cell cycle and apoptosis regulator protein 2 (Cell division cycle and apoptosis regulator protein 2) (DBIRD complex subunit KIAA1967) (Deleted in breast cancer gene 1 protein) (DBC-1) (DBC.1) (NET35) (p30 DBC)	21757300	21111000	23154800	22010700	22117400	21751900	19745000	19895000	18336600	17419500	18940900	18683000	17706500	17446000	19045300	17962000	1.99017e+07
P62879	GNB2	Guanine nucleotide-binding protein G(I)/G(S)/G(T) subunit beta-2 (G protein subunit beta-2) (Transducin beta chain 2)	41222000	41924500	32763200	21503300	21903700	16497200	13663000	28894500	11378800	5542260	10847400	7159610	2593990	9746640	7708230	3394280	1.98121e+07
P10412	H1-4	Histone H1.4 (Histone H1b) (Histone H1s-4)	12251200	12806000	18770800	24836200	14046500	12996400	26450000	31206900	10258600	6712910	28075300	24661800	7787360	8915290	35510600	33094000	19669200
P26583	HMGB2	High mobility group protein B2 (High mobility group protein 2) (HMG-2)	20488400	21990700	19579200	20353100	22452800	22561100	16941200	20009100	18163200	16397100	17070500	18340000	18622700	19323400	19089800	21590300	1.95919e+07
Q02790	FKBP4	Peptidyl-prolyl cis-trans isomerase FKBP4 (PPIase FKBP4) (EC 5.2.1.8) (51 kDa FK506-binding protein) (FKBP51) (52 kDa FK506-binding protein) (52 kDa FKBP) (FKBP-52) (59 kDa immunophilin) (p59) (FK506-binding protein 4) (FKBP-4) (FKBP59) (HSP-binding immunophilin) (HBI) (Immunophilin FKBP52) (Rotamase) [Cleaved into: Peptidyl-prolyl cis-trans isomerase FKBP4, N-terminally processed]	21145900	21026600	17695000	14868500	18910300	20011700	20034100	19184700	21169600	21460000	19207000	18908800	21211600	21283400	18303300	18770100	1.95813e+07
P31946-2	YWHAB	14-3-3 protein beta/alpha (Protein 1054) (Protein kinase C inhibitor protein 1) (KCIP-1) [Cleaved into: 14-3-3 protein beta/alpha, N-terminally processed]	21554200	21981300	19555400	17712800	19524400	20340000	19311800	19593500	19353200	18467500	19041200	19133300	17428200	20064800	19222200	19736400	1.95678e+07
P51572-2	BCAP31	B-cell receptor-associated protein 31 (BCR-associated protein 31) (Bap31) (6C6-AG tumor-associated antigen) (Protein CDM) (p28)	17494900	19476800	19013500	19326300	20193100	19250600	20515600	20600700	21089500	21143300	19092200	19901300	18809500	20485800	18516200	17512000	1.95392e+07
P55786	NPEPPS	Puromycin-sensitive aminopeptidase (PSA) (EC 3.4.11.14) (Cytosol alanyl aminopeptidase) (AAP-S)	20491800	20082000	18049000	17089000	18908700	19069400	18721900	19828600	20197800	20310700	18646400	20057500	20494400	20244400	18945300	20711700	1.94759e+07
Q92769	HDAC2	Histone deacetylase 2 (HD2) (EC 3.5.1.98) (Protein deacylase HDAC2) (EC 3.5.1.-)	19282700	18892200	17964700	18018900	20258000	19765100	19071200	19505000	20061300	19901600	19612400	19208200	19871000	19548300	21626600	18578600	1.94213e+07
Q9NPH2	ISYNA1	Inositol-3-phosphate synthase 1 (IPS 1) (EC 5.5.1.4) (Myo-inositol 1-phosphate synthase) (MI-1-P synthase) (MIP synthase) (hIPS) (Myo-inositol 1-phosphate synthase A1) (hINO1)	23792300	21030900	17268400	14060600	20893700	20522700	19879800	18384400	19449300	19924900	18540500	17721100	19126800	19406600	19984900	18504400	1.93354e+07
O43809	NUDT21	Cleavage and polyadenylation specificity factor subunit 5 (Cleavage and polyadenylation specificity factor 25 kDa subunit) (CPSF 25 kDa subunit) (Cleavage factor Im complex 25 kDa subunit) (CFIm25) (Nucleoside diphosphate-linked moiety X motif 21) (Nudix motif 21) (Nudix hydrolase 21) (Pre-mRNA cleavage factor Im 68 kDa subunit)	19806800	20904600	19300600	19299600	22435500	18986900	19945000	19047200	19860800	19699100	18566400	17565400	17611400	19001100	17024800	17398600	1.92267e+07
H3BNC9	(blank)	Small ribosomal subunit protein eS17 (40S ribosomal protein S17)	20039900	21414400	21005400	19820800	19753600	20189500	20151800	22034800	17971800	14008300	20737000	18841100	15131800	12453500	20123200	19606200	1.91871e+07
P49721	PSMB2	Proteasome subunit beta type-2 (Macropain subunit C7-I) (Multicatalytic endopeptidase complex subunit C7-I) (Proteasome component C7-I)	20448700	19154200	20664200	18236600	17966400	19530600	17541800	18039900	19642400	19442600	17753000	17748800	18580100	18908500	20411300	19610000	1.89953e+07
Q13885	TUBB2A	Tubulin beta-2A chain (Tubulin beta class IIa)	32667700	28969100	17404700	12775400	18273100	13248200	16841000	27588700	14787000	9120720	14979300	18125700	5651450	15124900	20110400	8952170	1.89873e+07
P09104	ENO2	Gamma-enolase (EC 4.2.1.11) (2-phospho-D-glycerate hydro-lyase) (Enolase 2) (Neural enolase) (Neuron-specific enolase) (NSE)	21392400	19685400	15677100	13011600	19428100	17071900	21256200	20885900	18017500	17330000	20746000	21483600	17066300	16749400	20543800	21876500	1.89143e+07
P57088	TMEM33	Transmembrane protein 33 (Protein DB83) (SHINC-3)	20066500	19401300	19956700	19067200	18571100	17957700	18006100	20633000	18806400	17228400	17456200	18461100	19077800	19209100	18400600	17455800	1.88086e+07
P63241	EIF5A	Eukaryotic translation initiation factor 5A-1 (eIF-5A-1) (eIF-5A1) (Eukaryotic initiation factor 5A isoform 1) (eIF-5A) (Rev-binding factor) (eIF-4D)	20967900	19678100	16600600	14668800	17943700	18042300	17591200	19544200	20238400	21139100	17569500	18830000	21357400	21179000	18398200	17861500	1.87903e+07
P14868	DARS1	Aspartate--tRNA ligase, cytoplasmic (EC 6.1.1.12) (Aspartyl-tRNA synthetase) (AspRS) (Cell proliferation-inducing gene 40 protein)	18408800	18326800	18395900	17611200	17660800	18917600	19074100	18947000	18883600	18266300	19234500	19492500	18384200	18361900	19875000	20150600	1.87255e+07
O15144	ARPC2	Actin-related protein 2/3 complex subunit 2 (Arp2/3 complex 34 kDa subunit) (p34-ARC)	20240000	20338700	19231100	16777000	18150200	18514500	17282200	16985900	19070400	19823300	17815800	17801000	19865600	19659400	18559100	19214100	1.87224e+07
Q01081-2	U2AF1	Splicing factor U2AF 35 kDa subunit (U2 auxiliary factor 35 kDa subunit) (U2 small nuclear RNA auxiliary factor 1) (U2 snRNP auxiliary factor small subunit)	20183700	23107700	20659800	21223600	18047800	16676700	16248800	20938700	13973800	15817500	17906000	18354500	15287700	16826800	19553400	18887500	1.87135e+07
Q08211	DHX9	ATP-dependent RNA helicase A (EC 3.6.4.13) (DEAH box protein 9) (DExH-box helicase 9) (Leukophysin) (LKP) (Nuclear DNA helicase II) (NDH II) (RNA helicase A)	20570600	20769600	19044600	21068400	20035500	18139100	21165400	22172400	14110400	11706000	20057700	20769600	11719200	11955100	21930200	20459900	1.86958e+07
P50395	GDI2	Rab GDP dissociation inhibitor beta (Rab GDI beta) (Guanosine diphosphate dissociation inhibitor 2) (GDI-2)	20439300	20421100	16325600	14949000	18879700	20085300	18449700	18943200	17531600	20737300	17178400	19216600	19856800	19639600	17645400	17596800	1.86251e+07
A0A024RA87	SEPTIN7	Septin	19784500	18724400	21538600	19030700	18187200	18899900	17766400	16984100	18365400	18276600	18539300	18301500	17773000	18001400	18573300	18606200	1.86099e+07
P56192	MARS1	Methionine--tRNA ligase, cytoplasmic (EC 6.1.1.10) (Methionyl-tRNA synthetase) (MetRS)	19862800	19352700	17530500	17109200	17877600	18861700	19150500	20522700	18436900	17980500	18094500	19322100	18065500	17421300	18232100	19641400	1.86071e+07
P61163	ACTR1A	Alpha-centractin (Centractin) (ARP1) (Actin-RPV) (Centrosome-associated actin homolog)	21023400	19815900	17557300	13012000	18547000	18190900	18816200	18343200	19414900	20599200	18715000	18019400	18639900	19459700	18627300	18494700	1.85942e+07
P04899	GNAI2	Guanine nucleotide-binding protein G(i) subunit alpha-2 (Adenylate cyclase-inhibiting G alpha protein)	28756300	26726900	25766500	21081700	20547100	15906300	14283800	19227500	13646300	11591100	14200200	15641200	14130600	12461600	16220600	10851800	1.85745e+07
P60900	PSMA6	Proteasome subunit alpha type-6 (27 kDa prosomal protein) (PROS-27) (p27K) (Macropain iota chain) (Multicatalytic endopeptidase complex iota chain) (Proteasome iota chain)	21221400	21718100	20696200	19892600	18518100	20564000	18913400	17150100	17612600	16451900	16309000	17703200	16502400	17005600	17327000	16416600	1.85086e+07
Q15019-2	SEPTIN2	Septin-2 (Neural precursor cell expressed developmentally down-regulated protein 5) (NEDD-5)	18995000	18516200	22412700	19775700	18500900	18881800	17171500	17020400	18585300	17541800	18014000	18674100	17411400	16622800	17818800	18349500	1.84369e+07
P23368	ME2	NAD-dependent malic enzyme, mitochondrial (NAD-ME) (EC 1.1.1.38) (Malic enzyme 2)	16038900	17656000	21148600	22989500	16901000	17084000	19538500	20522500	16476600	18446600	18214800	19665600	15487200	18129600	17585200	17793700	1.84338e+07
P13073	COX4I1	Cytochrome c oxidase subunit 4 isoform 1, mitochondrial (Cytochrome c oxidase polypeptide IV) (Cytochrome c oxidase subunit IV isoform 1) (COX IV-1)	9487940	12568100	16308600	22337600	17069800	16723600	22884400	22351300	17050500	14656200	25259100	22324300	14126500	14717000	23124400	21284400	1.83544e+07
Q9P258	RCC2	Protein RCC2 (RCC1-like protein TD-60) (Telophase disk protein of 60 kDa)	22587600	21880800	19841000	18008600	20461300	19558800	16224700	16982100	18550200	16952800	15795300	16388000	18013500	17996900	16293500	15565800	1.83298e+07
O60506	SYNCRIP	Heterogeneous nuclear ribonucleoprotein Q (hnRNP Q) (Glycine- and tyrosine-rich RNA-binding protein) (GRY-RBP) (NS1-associated protein 1) (Synaptotagmin-binding, cytoplasmic RNA-interacting protein)	17679900	19765600	20041300	19865000	19721600	18379700	18842100	19535100	15998200	14428000	19178600	19074000	15293300	14630000	19450200	18564000	1.82377e+07
Q14011	CIRBP	Cold-inducible RNA-binding protein (A18 hnRNP) (Glycine-rich RNA-binding protein CIRP)	15650600	13671500	18810900	18449600	18626000	16316600	20591700	22615700	15900800	11491100	22747200	21706400	12436900	12160100	24868700	25527800	1.82273e+07
Q15274	QPRT	Nicotinate-nucleotide pyrophosphorylase [carboxylating] (EC 2.4.2.19) (Quinolinate phosphoribosyltransferase [decarboxylating]) (QAPRTase) (QPRTase)	18020200	24645000	21805200	25586900	16613400	20763100	13370800	20325500	14228100	18933600	14218300	18442000	12630100	17666400	14046400	19855200	1.82163e+07
O95336	PGLS	6-phosphogluconolactonase (6PGL) (EC 3.1.1.31)	20732100	19761700	16319700	16191800	18093900	17780300	17140900	19173600	16812000	19150000	18435200	18069300	16274800	18380100	17305100	20508000	1.81681e+07
R4GNH3	PSMC3	Proteasome 26S subunit, ATPase 3	18376400	16953700	18805100	17331100	17853400	17789400	17747200	17441800	18646600	18942400	18522500	18323500	18325700	18273000	18570900	18789400	1.81644e+07
P26368-2	U2AF2	Splicing factor U2AF 65 kDa subunit (U2 auxiliary factor 65 kDa subunit) (hU2AF(65)) (hU2AF65) (U2 snRNP auxiliary factor large subunit)	17678400	20024600	17214000	19697700	20749300	18490700	19918100	20107800	16517200	15043400	18803800	19193700	13690500	17477100	18362300	16324900	1.81497e+07
H7BYX6	NCAM1	Neural cell adhesion molecule 1	22633600	19190100	14099500	12712700	20929400	17616400	20556200	20202400	19832400	16637400	18803400	18325100	17194800	16200100	18408500	15748400	1.81336e+07
P53597	SUCLG1	Succinate--CoA ligase [ADP/GDP-forming] subunit alpha, mitochondrial (EC 6.2.1.4) (EC 6.2.1.5) (Succinyl-CoA synthetase subunit alpha) (SCS-alpha)	17602400	19353900	24235500	25922600	16763200	16496700	18325300	20117700	15598100	16655000	16693100	18252800	14032400	14018400	15959100	16301600	1.81053e+07
P09543-2	CNP	2',3'-cyclic-nucleotide 3'-phosphodiesterase (CNP) (CNPase) (EC 3.1.4.37)	17475200	17250700	23224000	23037700	18615800	17073400	16759300	16961500	18469700	18973600	16694000	16700300	16416500	17944700	16370200	16095400	1.81023e+07
Q16891-2	IMMT	MICOS complex subunit MIC60 (Cell proliferation-inducing gene 4/52 protein) (Mitochondrial inner membrane protein) (Mitofilin) (p87/89)	10843100	13725500	19910300	24365300	16333700	16726600	22061700	23163400	14632400	13161100	22490000	21579400	12588400	13928000	20911400	20326500	1.80972e+07
Q07021	C1QBP	Complement component 1 Q subcomponent-binding protein, mitochondrial (ASF/SF2-associated protein p32) (Glycoprotein gC1qBP) (C1qBP) (Hyaluronan-binding protein 1) (Mitochondrial matrix protein p32) (gC1q-R protein) (p33) (SF2AP32)	16765900	19523000	20535400	24616000	14741200	15625500	22292200	22504900	14803100	15826900	18462300	15420500	14492000	17154500	17439000	16942400	1.80713e+07
P61289	PSME3	Proteasome activator complex subunit 3 (11S regulator complex subunit gamma) (REG-gamma) (Activator of multicatalytic protease subunit 3) (Ki nuclear autoantigen) (Proteasome activator 28 subunit gamma) (PA28g) (PA28gamma)	17989100	16304700	18207400	17551300	17004200	19085800	16744000	16826500	19073900	18844100	17128600	17246500	20233000	19841900	17614700	17125600	1.79137e+07
Q9BPU6	DPYSL5	Dihydropyrimidinase-related protein 5 (DRP-5) (CRMP3-associated molecule) (CRAM) (Collapsin response mediator protein 5) (CRMP-5) (UNC33-like phosphoprotein 6) (ULIP-6)	21093900	17563800	12530400	9959160	18823100	16846700	19941700	19212900	18709400	18436700	19067700	19301200	17855900	17877400	19270100	18696000	1.78413e+07
P15311	EZR	Ezrin (Cytovillin) (Villin-2) (p81)	20329700	18026100	17870800	15958600	18670600	17394300	16957500	15851600	19360100	19577000	16536600	16352400	19736000	18235500	16540400	17034100	1.78124e+07
P62314	SNRPD1	Small nuclear ribonucleoprotein Sm D1 (Sm-D1) (Sm-D autoantigen) (snRNP core protein D1)	17856100	19751600	17077200	18950200	19384700	17777000	16967500	16941500	15882400	14586500	19623400	18874800	14160200	19324900	17671400	18949700	1.77362e+07
P99999	CYCS	Cytochrome c	12757200	15192600	21106600	22922100	14087600	13806900	20098500	20268000	16334000	15940100	20416100	20004900	14992900	16599300	19558000	18941400	1.77031e+07
P51148-2	RAB5C	Ras-related protein Rab-5C (EC 3.6.5.2) (L1880) (RAB5L)	20377900	18995600	18098300	16982300	17752400	17130200	17783100	16939200	17284800	17722400	17813100	16371600	16997900	18254400	16373800	17815200	1.76923e+07
Q92945	KHSRP	Far upstream element-binding protein 2 (FUSE-binding protein 2) (KH type-splicing regulatory protein) (KSRP) (p75)	16604900	16434200	16911200	18039300	17392200	18266700	18104400	18853600	17416700	16935100	18052000	17088500	17694700	17407500	18691100	18089500	1.76235e+07
Q04760-2	GLO1	Lactoylglutathione lyase (EC 4.4.1.5) (Aldoketomutase) (Glyoxalase I) (Glx I) (Ketone-aldehyde mutase) (Methylglyoxalase) (S-D-lactoylglutathione methylglyoxal lyase)	18918000	20159300	17435200	16090300	19209400	18932800	17070800	16910400	17742700	18009200	16499400	16007800	16733300	17529900	15499400	17857100	1.75843e+07
Q9H3H3-3	C11orf68	UPF0696 protein C11orf68 (Basophilic leukemia-expressed protein Bles03) (Protein p5326)	21410600	19679900	20885900	16644800	18629100	18567800	18055200	14511200	16479500	16022800	17055000	17396300	14335400	15289100	15710700	16209700	1.75663e+07
P49257	LMAN1	Protein ERGIC-53 (ER-Golgi intermediate compartment 53 kDa protein) (Gp58) (Intracellular mannose-specific lectin MR60) (Lectin mannose-binding 1)	18321200	19504700	20095400	21140500	17640800	18153600	17374900	17597600	17477500	15684700	16220300	16745800	15170900	16634200	16773800	15390500	1.75574e+07
Q13423	NNT	NAD(P) transhydrogenase, mitochondrial (EC 7.1.1.1) (Nicotinamide nucleotide transhydrogenase) (Pyridine nucleotide transhydrogenase)	11404800	14367100	23468500	27319300	18392200	16175000	20001200	21036600	15158000	12175300	18732900	19720400	11329400	13032000	17978700	17215500	1.75376e+07
Q96FW1	OTUB1	Ubiquitin thioesterase OTUB1 (EC 3.4.19.12) (Deubiquitinating enzyme OTUB1) (OTU domain-containing ubiquitin aldehyde-binding protein 1) (Otubain-1) (hOTU1) (Ubiquitin-specific-processing protease OTUB1)	17990700	17398900	16516700	15085500	17231700	17545000	17355800	16746200	15849000	18971600	17363800	18987200	18302700	19106600	17763700	18391500	1.75179e+07
P49419-2	ALDH7A1	Alpha-aminoadipic semialdehyde dehydrogenase (Alpha-AASA dehydrogenase) (EC 1.2.1.31) (Aldehyde dehydrogenase family 7 member A1) (EC 1.2.1.3) (Antiquitin-1) (Betaine aldehyde dehydrogenase) (EC 1.2.1.8) (Delta1-piperideine-6-carboxylate dehydrogenase) (P6c dehydrogenase)	20879800	21614300	17578900	18507100	18324000	19043200	15173300	16481400	18008300	20152700	13276700	14841700	17482100	19287500	13543200	13743200	1.75111e+07
O60831	PRAF2	PRA1 family protein 2	17641100	18022700	20980100	20079000	17648000	15124500	18394500	19461300	18581000	16156100	17933700	16515100	14530700	15087300	15155300	16561100	1.73894e+07
P39023	RPL3	Large ribosomal subunit protein uL3 (60S ribosomal protein L3) (HIV-1 TAR RNA-binding protein B) (TARBP-B)	17818400	19575600	19013300	18517500	18530500	17626500	18784200	19029900	15507200	13170300	18477800	17892300	13275500	13815500	18000300	17367600	1.73781e+07
P62888	RPL30	Large ribosomal subunit protein eL30 (60S ribosomal protein L30)	17487500	21668500	20422400	20296300	18430500	17811700	17262600	18111100	15894500	11832200	15813300	16753000	15216300	14138500	17179400	15251200	1.73672e+07
Q9P035	HACD3	Very-long-chain (3R)-3-hydroxyacyl-CoA dehydratase 3 (EC 4.2.1.134) (3-hydroxyacyl-CoA dehydratase 3) (HACD3) (Butyrate-induced protein 1) (B-ind1) (hB-ind1) (Protein-tyrosine phosphatase-like A domain-containing protein 1)	17601000	19661600	18206600	18842800	19447300	19208500	17166700	17282200	18844700	17658100	15282000	16275400	16263100	16662700	14981300	14248200	1.73592e+07
P37802-2	TAGLN2	Transgelin-2 (Epididymis tissue protein Li 7e) (SM22-alpha homolog)	22235000	19915800	14424500	12291600	21465600	20896200	14565200	13547600	20763800	18623100	13982200	14079100	19180300	19144400	14969000	14818500	1.73538e+07
P20340	RAB6A	Ras-related protein Rab-6A (Rab-6)	17940600	18194500	16281300	16613500	17662300	17550500	17157300	16780000	17918100	18794000	16890600	17041800	17328400	17234100	16974700	16853200	1.73353e+07
P43686	PSMC4	26S proteasome regulatory subunit 6B (26S proteasome AAA-ATPase subunit RPT3) (MB67-interacting protein) (MIP224) (Proteasome 26S subunit ATPase 4) (Tat-binding protein 7) (TBP-7)	17607800	16756500	17531900	16037200	17277600	17316800	17601000	16917800	17986800	17470200	17179000	17165900	17001000	17525900	16949400	18336600	1.72945e+07
Q6ZRI8-2	ARHGAP36	Rho GTPase-activating protein 36	22650600	18748000	13736200	9702880	23072400	17828300	17342700	16952300	18690500	14524300	20123800	16282800	18011800	14755200	17354700	15898900	1.72796e+07
Q02978	SLC25A11	Mitochondrial 2-oxoglutarate/malate carrier protein (OGCP) (alpha-oxoglutarate carrier) (Solute carrier family 25 member 11) (SLC25A11)	8422040	12162300	22242900	27012700	15177900	14702800	21952200	22950400	13345500	10092300	21337600	21112800	9420030	10613300	21089400	20049600	1.72527e+07
P61160	ACTR2	Actin-related protein 2 (Actin-like protein 2)	19280900	19436100	17141000	15115100	16601400	17903200	16097900	16024900	17420600	16954900	16202900	16810700	18300400	17184600	16667300	17208000	1.71763e+07
Q8TCT9-5	HM13	Minor histocompatibility antigen H13 (EC 3.4.23.-) (Intramembrane protease 1) (IMP-1) (IMPAS-1) (hIMP1) (Presenilin-like protein 3) (Signal peptide peptidase)	15594100	16929000	15768000	17609200	17367500	18178200	18130900	18174700	18918900	17360700	16089600	16876500	17669800	17842400	16812200	14591400	1.71169e+07
P12004	PCNA	Proliferating cell nuclear antigen (PCNA) (Cyclin)	22401300	19546500	12326700	10057700	20636300	19618800	16273300	14712700	20463000	18014900	16202300	14863900	19934100	16901600	15935600	14057600	1.71102e+07
P61421	ATP6V0D1	V-type proton ATPase subunit d 1 (V-ATPase subunit d 1) (32 kDa accessory protein) (V-ATPase 40 kDa accessory protein) (V-ATPase AC39 subunit) (p39) (Vacuolar proton pump subunit d 1)	16618300	19069000	14692500	15634400	16238300	17559900	16233500	20827200	15833100	15453700	17206500	19298100	15329100	18205300	16087400	18666200	1.71078e+07
P53007	SLC25A1	Tricarboxylate transport protein, mitochondrial (Citrate transport protein) (CTP) (Mitochondrial citrate carrier) (CIC) (Solute carrier family 25 member 1) (Tricarboxylate carrier protein)	8399720	10285500	19865400	26692800	14127000	13082200	21665700	24419000	12605600	10472100	22228400	22804500	10136900	11559200	20337800	20109300	1.70693e+07
P53621	COPA	Coatomer subunit alpha (Alpha-coat protein) (Alpha-COP) (HEP-COP) (HEPCOP) [Cleaved into: Xenin (Xenopsin-related peptide); Proxenin]	18573000	16922300	16580800	14227900	15825800	16901600	16965500	16445700	17707400	18527500	16370400	16517500	18470700	18341500	17494900	16848100	1.70128e+07
O00487	PSMD14	26S proteasome non-ATPase regulatory subunit 14 (EC 3.4.19.-) (26S proteasome regulatory subunit RPN11) (26S proteasome-associated PAD1 homolog 1)	17150500	16571300	16794000	16546800	16685000	17939900	15883700	16078900	17087400	17408100	16596500	17668900	16833900	17599100	17070900	18229900	1.69844e+07
P61247	RPS3A	Small ribosomal subunit protein eS1 (40S ribosomal protein S3a) (v-fos transformation effector protein) (Fte-1)	18262600	17984500	17808100	18026200	17720700	17065100	17674600	18517700	14799000	12902000	17922100	18226900	13470200	13707200	18311300	17815000	1.6958e+07
O95433	AHSA1	Activator of 90 kDa heat shock protein ATPase homolog 1 (AHA1) (p38)	18798100	18165800	15052800	14065600	16575700	16960600	17174400	17177200	17295100	18687100	15550100	15662200	17916900	18743100	16153700	16918200	1.6957e+07
Q00534	CDK6	Cyclin-dependent kinase 6 (EC 2.7.11.22) (Cell division protein kinase 6) (Serine/threonine-protein kinase PLSTIRE)	20358800	19657300	24436400	23038900	18930500	19292500	12328300	11405200	17750900	16683000	13251100	11734700	16728100	16003600	12708500	12551900	1.69294e+07
O43670-2	ZNF207	BUB3-interacting and GLEBS motif-containing protein ZNF207 (BuGZ) (hBuGZ) (Zinc finger protein 207)	15670500	16480900	16094100	17431900	17827300	16399800	17474100	17055400	17852200	15697200	17005100	17525800	15610900	16941400	16522000	18767100	1.68859e+07
Q14315	FLNC	Filamin-C (FLN-C) (FLNc) (ABP-280-like protein) (ABP-L) (Actin-binding-like protein) (Filamin-2) (Gamma-filamin)	14690200	17106400	27105700	27875500	13617800	18848600	13187100	12216300	13485300	13471500	14041500	14097100	14603500	15318400	15547000	16343100	1.67069e+07
P02461	COL3A1	Collagen alpha-1(III) chain	20602000	14956500	12307400	6766470	25430900	16167400	14721000	8466730	29308400	17808700	14395400	8004750	26281100	19021100	14252600	7199180	1.66982e+07
A0A8I5KW26	CYB5R3	cytochrome-b5 reductase (EC 1.6.2.2)	16750900	16925700	18815900	19311000	18267100	17235500	16791800	16713600	15506200	17728400	15847900	15382200	13980700	16264700	15603300	13784900	1.66483e+07
Q16698-2	DECR1	2,4-dienoyl-CoA reductase [(3E)-enoyl-CoA-producing], mitochondrial (EC 1.3.1.124) (2,4-dienoyl-CoA reductase [NADPH]) (4-enoyl-CoA reductase [NADPH]) (Short chain dehydrogenase/reductase family 18C member 1)	15138400	17368500	21394700	23221900	15527300	15456200	16270600	18278000	14697700	15929500	15487300	16595600	12606500	14073300	14673100	15554900	1.66403e+07
Q9P2R7-2	SUCLA2	Succinate--CoA ligase [ADP-forming] subunit beta, mitochondrial (EC 6.2.1.5) (ATP-specific succinyl-CoA synthetase subunit beta) (A-SCS) (Succinyl-CoA synthetase beta-A chain) (SCS-betaA)	14486700	16964200	20456500	20758500	16003700	15031500	17812900	19305700	14898800	16009800	16271000	17240300	13072700	14174000	16766200	15863800	1.66397e+07
P56537	EIF6	Eukaryotic translation initiation factor 6 (eIF-6) (B(2)GCN homolog) (B4 integrin interactor) (CAB) (p27(BBP))	17570200	17710800	15424300	14465100	16198800	16890500	15399100	14882300	18393200	18272900	15476500	16578900	18596500	17781100	15259600	16797100	1.66047e+07
P62304	SNRPE	Small nuclear ribonucleoprotein E (snRNP-E) (Sm protein E) (Sm-E) (SmE)	18583200	19264700	17346500	15451500	20010800	17413000	15232500	14706600	15883800	15711000	17858100	16261800	10898200	16144900	15552600	15944300	1.6589e+07
P46977	STT3A	Dolichyl-diphosphooligosaccharide--protein glycosyltransferase subunit STT3A (Oligosaccharyl transferase subunit STT3A) (STT3-A) (EC 2.4.99.18) (B5) (Integral membrane protein 1) (Transmembrane protein TMC)	15988800	17472300	17894100	19305600	17772600	16864900	16388700	16977600	16611400	14546500	15890000	16671800	15205000	16200800	16123700	14766900	1.65878e+07
P42167	TMPO	Lamina-associated polypeptide 2, isoforms beta/gamma (Thymopoietin, isoforms beta/gamma) (TP beta/gamma) (Thymopoietin-related peptide isoforms beta/gamma) (TPRP isoforms beta/gamma) [Cleaved into: Thymopoietin (TP) (Splenin); Thymopentin (TP5)]	17075600	19252400	15761800	17501000	19762600	18204200	15932200	16643000	17097700	15143800	16253500	15695500	15167000	15580800	15421100	14370000	1.65809e+07
O15260	SURF4	Surfeit locus protein 4	17519700	18848700	17619300	19984900	17547500	16732800	16730600	16509700	16293300	15956500	15275300	14924200	15337000	16605200	14257200	14388400	1.65783e+07
P08183	ABCB1	ATP-dependent translocase ABCB1 (ATP-binding cassette sub-family B member 1) (Multidrug resistance protein 1) (EC 7.6.2.2) (P-glycoprotein 1) (Phospholipid transporter ABCB1) (EC 7.6.2.1) (CD antigen CD243)	18642300	15663700	13880500	11862400	18261700	15531500	19564500	18622800	18884900	14029700	18248300	17402400	15354200	15324300	17401800	15429900	1.65575e+07
Q92598	HSPH1	Heat shock protein 105 kDa (Antigen NY-CO-25) (Heat shock 110 kDa protein)	19421700	17956700	13524700	11473700	16411300	17012700	15183200	15369200	18423000	19852200	14856700	15155200	19189000	19446500	15637100	16123100	1.65489e+07
P67812	SEC11A	Signal peptidase complex catalytic subunit SEC11A (EC 3.4.21.89) (Endopeptidase SP18) (Microsomal signal peptidase 18 kDa subunit) (SPase 18 kDa subunit) (SEC11 homolog A) (SEC11-like protein 1) (SPC18)	15019100	16951700	18161600	18193000	18741500	15355800	17498300	18548700	16898000	16556300	16983800	15934900	14977200	14186000	15757700	14501300	1.65463e+07
Q9P003	CNIH4	Protein cornichon homolog 4 (CNIH-4) (Cornichon family AMPA receptor auxiliary protein 4)	16771400	15764700	16689200	17623900	16559900	17867400	14634800	15440700	18193400	19203000	17885700	17820200	15154100	14695700	14788600	14666700	1.65018e+07
Q9BS26	ERP44	Endoplasmic reticulum resident protein 44 (ER protein 44) (ERp44) (Thioredoxin domain-containing protein 4)	16391400	17291100	19286900	19844200	16291900	15371400	17034100	17010200	15123900	14941000	16623700	16048000	13607500	14746700	16599400	13771000	1.63854e+07
P62140	PPP1CB	Serine/threonine-protein phosphatase PP1-beta catalytic subunit (PP-1B) (PPP1CD) (EC 3.1.3.16) (EC 3.1.3.53)	19866400	20847900	20510200	16505700	16728600	14819100	14493500	16736000	12011300	13621500	14824700	16555500	14454700	14342200	16930800	14231400	1.63815e+07
P60953	CDC42	Cell division control protein 42 homolog (EC 3.6.5.2) (G25K GTP-binding protein)	20749400	20425500	17779000	15020600	17414100	18055200	15968000	16346200	14386400	15819500	14536000	14894600	13324800	15513000	15426300	11316800	1.62891e+07
Q13867	BLMH	Bleomycin hydrolase (BH) (BLM hydrolase) (BMH) (EC 3.4.22.40)	13478900	19092200	15333000	22097000	13282800	17650200	14229800	18575800	12904900	16566100	13833400	18392100	12882100	16571900	14265000	18553900	1.62437e+07
P35611-2	ADD1	Alpha-adducin (Erythrocyte adducin subunit alpha)	16234900	16131200	20473700	20992800	17548000	15230300	16096000	14991600	14773800	14215100	15356500	15269300	14146300	14132100	15962500	15807900	1.62143e+07
O75396	SEC22B	Vesicle-trafficking protein SEC22b (ER-Golgi SNARE of 24 kDa) (ERS-24) (ERS24) (SEC22 vesicle-trafficking protein homolog B) (SEC22 vesicle-trafficking protein-like 1)	14806400	15393500	18083100	19922200	15567900	15592300	16659900	17029500	15013500	15349500	16059900	16742500	14679600	15433000	16830300	15671100	1.61885e+07
P08133	ANXA6	Annexin A6 (67 kDa calelectrin) (Annexin VI) (Annexin-6) (Calphobindin-II) (CPB-II) (Chromobindin-20) (Lipocortin VI) (Protein III) (p68) (p70)	16417900	13644600	14324800	20829600	19628700	14457600	20039900	20646200	10605500	9638920	19633200	20687500	9113100	9268020	18249600	19384700	1.61769e+07
P28072	PSMB6	Proteasome subunit beta type-6 (EC 3.4.25.1) (Macropain delta chain) (Multicatalytic endopeptidase complex delta chain) (Proteasome delta chain) (Proteasome subunit Y)	18339300	15866900	20133000	16413300	15427500	15092800	16239700	15289800	15437800	15760600	15887600	14477200	16416700	15331000	15493900	16507900	1.61631e+07
P12235	SLC25A4	ADP/ATP translocase 1 (ADP,ATP carrier protein 1) (ADP,ATP carrier protein, heart/skeletal muscle isoform T1) (Adenine nucleotide translocator 1) (ANT 1) (Solute carrier family 25 member 4)	9165170	12109400	18042900	26755500	13988000	13323200	20018700	23104300	12581400	8976060	16691800	22621400	9087580	10519400	17451000	19148600	1.61607e+07
Q96I24	FUBP3	Far upstream element-binding protein 3 (FUSE-binding protein 3)	14363800	16048400	16756800	17876300	17271600	16349200	16732400	18092900	14952800	12743200	17260200	16962100	12862800	13647600	17646200	17806800	1.61517e+07
O60888-2	CUTA	Protein CutA (Acetylcholinesterase-associated protein) (Brain acetylcholinesterase putative membrane anchor)	15475100	15805200	16453200	16652000	16533700	14932800	16588300	16860200	15581500	15948900	18161200	16939000	16005900	17165300	13732100	15171500	1.61312e+07
O00231	PSMD11	26S proteasome non-ATPase regulatory subunit 11 (26S proteasome regulatory subunit RPN6) (26S proteasome regulatory subunit S9) (26S proteasome regulatory subunit p44.5)	16909400	16464500	16170300	15583200	16216700	16063100	15876400	16185100	16186200	16370200	16081900	15748100	16345000	16089100	15694000	16051400	1.61282e+07
P20700	LMNB1	Lamin-B1	14269800	16536600	10320600	15440400	14820400	11063400	19777200	21477800	7932490	6466780	28736800	20111800	6869300	6563920	21637400	25983900	1.61128e+07
Q9NP80	PNPLA8	Calcium-independent phospholipase A2-gamma (EC 3.1.1.-) (EC 3.1.1.5) (Intracellular membrane-associated calcium-independent phospholipase A2 gamma) (iPLA2-gamma) (PNPLA-gamma) (Patatin-like phospholipase domain-containing protein 8) (iPLA2-2)	13939700	15181600	17037400	19844800	16086600	14816700	17217700	18198200	14764900	15004000	16327200	18089500	14069400	14381800	16375200	15703200	1.60985e+07
Q08380	LGALS3BP	Galectin-3-binding protein (Basement membrane autoantigen p105) (Lectin galactoside-binding soluble 3-binding protein) (Mac-2-binding protein) (MAC2BP) (Mac-2 BP) (Tumor-associated antigen 90K)	13527500	16008800	16406400	20890900	14195600	15486500	16056700	17157600	16953400	15960900	14294600	16549800	14408300	16228800	15587400	15382000	1.59999e+07
Q13200	PSMD2	26S proteasome non-ATPase regulatory subunit 2 (26S proteasome regulatory subunit RPN1) (26S proteasome regulatory subunit S2) (26S proteasome subunit p97) (Protein 55.11) (Tumor necrosis factor type 1 receptor-associated protein 2)	16557200	16333300	16794200	15494500	16182500	16736700	15822000	15825700	15982900	15939200	15142000	15595200	15748100	16210200	15659500	15631500	1.59905e+07
O43813	LANCL1	Glutathione S-transferase LANCL1 (EC 2.5.1.18) (40 kDa erythrocyte membrane protein) (p40) (LanC-like protein 1)	21419800	20473800	19960100	16636400	16267000	14644200	13592300	15190200	11700400	12216700	13091000	15182300	13258700	14754300	16251900	15338500	1.59775e+07
Q16630-2	CPSF6	Cleavage and polyadenylation specificity factor subunit 6 (Cleavage and polyadenylation specificity factor 68 kDa subunit) (CPSF 68 kDa subunit) (Cleavage factor Im complex 68 kDa subunit) (CFIm68) (Pre-mRNA cleavage factor Im 68 kDa subunit) (Protein HPBRII-4/7)	15979500	15897400	16287400	15825400	17639100	15250500	14970400	16618100	16259100	15477200	14751400	16571800	15345300	16765400	16634600	14892100	1.596e+07
P11766	ADH5	Alcohol dehydrogenase class-3 (EC 1.1.1.1) (Alcohol dehydrogenase 5) (Alcohol dehydrogenase class chi chain) (Alcohol dehydrogenase class-III) (Glutathione-dependent formaldehyde dehydrogenase) (FALDH) (FDH) (GSH-FDH) (EC 1.1.1.-) (S-(hydroxymethyl)glutathione dehydrogenase) (EC 1.1.1.284)	18654200	17821100	18776500	16390900	16338600	16770100	14974400	14697100	14778900	16220300	14389400	14746000	14395800	14226700	13954800	15181400	1.59239e+07
P61803	DAD1	Dolichyl-diphosphooligosaccharide--protein glycosyltransferase subunit DAD1 (Oligosaccharyl transferase subunit DAD1) (Defender against cell death 1) (DAD-1)	15622500	16707000	17597100	17821800	16153500	16856500	16346400	16915100	15246200	13330900	15434800	16018100	14249300	14688000	15742100	14855700	1.58491e+07
Q99729-3	HNRNPAB	Heterogeneous nuclear ribonucleoprotein A/B (hnRNP A/B) (APOBEC1-binding protein 1) (ABBP-1)	16117700	16659700	12571100	15451300	16580800	15918800	18082200	18589900	13163000	12470100	18243400	17205300	11905700	13800500	18992100	16864600	1.58303e+07
P42677	RPS27	Small ribosomal subunit protein eS27 (40S ribosomal protein S27) (Metallopan-stimulin 1) (MPS-1)	16000300	16398500	14906500	16211700	16058000	17652200	17451400	16368300	14271900	12836100	17140500	16691100	13097800	15350100	15387300	16673200	1.58277e+07
Q04837	SSBP1	Single-stranded DNA-binding protein, mitochondrial (Mt-SSB) (MtSSB) (PWP1-interacting protein 17)	13502100	14878600	20128800	24854700	14361900	14654900	16258700	16448100	13931800	15216800	15382900	16511200	12228200	13261100	15715900	14675800	1.57568e+07
O43852-3	CALU	Calumenin (Crocalbin) (IEF SSP 9302)	15138300	14459800	16038000	16927800	14677400	15048200	14373900	15183100	16355300	16133000	16674000	14323200	16176700	16812700	16928400	16926300	1.57552e+07
Q8NBQ5	HSD17B11	Estradiol 17-beta-dehydrogenase 11 (EC 1.1.1.62) (17-beta-hydroxysteroid dehydrogenase 11) (17-beta-HSD 11) (17bHSD11) (17betaHSD11) (17-beta-hydroxysteroid dehydrogenase XI) (17-beta-HSD XI) (17betaHSDXI) (Cutaneous T-cell lymphoma-associated antigen HD-CL-03) (CTCL-associated antigen HD-CL-03) (Dehydrogenase/reductase SDR family member 8) (Retinal short-chain dehydrogenase/reductase 2) (retSDR2…	17777500	17750300	16416100	16064400	17464900	15385700	14918000	15443000	16040600	15997900	15192000	13909300	14291500	14722100	15091200	13604100	1.57323e+07
P53004	BLVRA	Biliverdin reductase A (BVR A) (EC 1.3.1.24) (Biliverdin-IX alpha-reductase)	18350000	16949600	13979300	12447100	16253800	15975700	16332700	15603900	15448300	15023300	15218200	16243200	16539700	16055800	15893800	14805000	1.5723e+07
P10606	COX5B	Cytochrome c oxidase subunit 5B, mitochondrial (Cytochrome c oxidase polypeptide Vb)	8249200	10619100	14829600	18865000	14744000	13665600	19377300	19220900	13380700	11478700	21097300	19617700	10661900	13163500	19915900	20184400	1.57121e+07
P16615	ATP2A2	Sarcoplasmic/endoplasmic reticulum calcium ATPase 2 (SERCA2) (SR Ca(2+)-ATPase 2) (EC 7.2.2.10) (Calcium pump 2) (Calcium-transporting ATPase sarcoplasmic reticulum type, slow twitch skeletal muscle isoform) (Endoplasmic reticulum class 1/2 Ca(2+) ATPase)	15657500	16023900	18624900	18598600	17043700	16294600	15916500	16034700	15237600	13909700	15191100	14591500	13636400	14631600	14673800	13090300	1.56734e+07
P02545	LMNA	Prelamin-A/C [Cleaved into: Lamin-A/C (70 kDa lamin) (Renal carcinoma antigen NY-REN-32)]	12372500	13798000	16138600	24254900	13745800	9438460	21333600	19033100	6175560	4325680	27583800	18827100	5188340	4772300	20790400	22543900	1.56407e+07
P04181	OAT	Ornithine aminotransferase, mitochondrial (EC 2.6.1.13) (Ornithine delta-aminotransferase) (Ornithine--oxo-acid aminotransferase) [Cleaved into: Ornithine aminotransferase, hepatic form; Ornithine aminotransferase, renal form]	15384800	14324800	15250300	15859100	14170000	12981400	16780400	19249000	15636100	14926200	17415100	17099000	14151600	13625500	16982100	15071200	1.56005e+07
P08754	GNAI3	Guanine nucleotide-binding protein G(i) subunit alpha-3 (G(i) alpha-3)	16591700	16740600	19643100	16430100	17554900	14726800	15966300	17853100	13184700	13042800	18251600	13064400	12830500	12077900	15019100	12342400	1.5547e+07
P62195	PSMC5	26S proteasome regulatory subunit 8 (26S proteasome AAA-ATPase subunit RPT6) (Proteasome 26S subunit ATPase 5) (Proteasome subunit p45) (Thyroid hormone receptor-interacting protein 1) (TRIP1) (p45/SUG)	15815300	15657500	16747000	14655800	15169900	16635700	15446900	15117500	14802000	16117700	15111700	15414000	15802200	15676500	14870100	15452500	1.55441e+07
A8MWD9	SNRPGP15	Putative small nuclear ribonucleoprotein G-like protein 15	16928000	14908500	16390000	15422900	16086100	14296300	16498800	15264400	15575300	17062900	16906800	14091600	13194200	14243900	13388900	15959400	1.542e+07
P51858	HDGF	Hepatoma-derived growth factor (HDGF) (High mobility group protein 1-like 2) (HMG-1L2)	15471300	16259200	18520200	19565400	16028600	17775500	13024000	13970100	13217000	13586300	14725200	14885700	14667600	15032400	14096200	15485000	1.54186e+07
P63010-2	AP2B1	AP-2 complex subunit beta (AP105B) (Adaptor protein complex AP-2 subunit beta) (Adaptor-related protein complex 2 subunit beta) (Beta-2-adaptin) (Beta-adaptin) (Clathrin assembly protein complex 2 beta large chain) (Plasma membrane adaptor HA2/AP2 adaptin beta subunit)	17932300	17129900	15970700	13570300	17552300	15780500	14994500	15437400	15540900	15135300	14299700	14599100	14523200	14449200	13624100	14247600	1.53867e+07
P62854	RPS26	Small ribosomal subunit protein eS26 (40S ribosomal protein S26)	20432200	16676900	15954300	15045800	16243700	15954900	15596100	15239300	15297200	11773400	15256200	15204400	12035900	11999000	15801100	15116400	1.53839e+07
P01116-2	KRAS	GTPase KRas (EC 3.6.5.2) (K-Ras 2) (Ki-Ras) (c-K-ras) (c-Ki-ras) [Cleaved into: GTPase KRas, N-terminally processed]	17158000	16020200	13439600	13351200	16189200	15515900	14671900	15609100	15948600	15199400	15080700	15563600	15940400	16379700	15174300	15456200	1.53779e+07
P30049	ATP5F1D	ATP synthase subunit delta, mitochondrial (ATP synthase F1 subunit delta) (F-ATPase delta subunit)	14015000	15766400	19891400	21319800	13831300	14873200	16602200	17001500	14007000	13742500	17168200	15554500	11723700	12309200	15307700	12701300	1.53733e+07
P51659	HSD17B4	Peroxisomal multifunctional enzyme type 2 (MFE-2) (17-beta-hydroxysteroid dehydrogenase 4) (17-beta-HSD 4) (D-bifunctional protein) (DBP) (Multifunctional protein 2) (MFP-2) (Short chain dehydrogenase/reductase family 8C member 1) [Cleaved into: (3R)-hydroxyacyl-CoA dehydrogenase (EC 1.1.1.n12); Enoyl-CoA hydratase 2 (EC 4.2.1.107) (EC 4.2.1.119) (3-alpha,7-alpha,12-alpha-trihydroxy-5-beta-choles…	14802700	15753700	15493900	15342700	15384700	14831200	15560900	15725100	16927000	17149000	15163600	14366300	15580300	15730200	14620400	13206200	1.53715e+07
P84077	ARF1	ADP-ribosylation factor 1 (EC 3.6.5.2)	16993800	15680700	13045100	12550900	16279400	17054800	15428900	13956000	15137600	16229000	14369800	14643100	15938900	16620600	16317700	15698200	1.53629e+07
O94760	DDAH1	N(G),N(G)-dimethylarginine dimethylaminohydrolase 1 (DDAH-1) (Dimethylarginine dimethylaminohydrolase 1) (EC 3.5.3.18) (DDAHI) (Dimethylargininase-1)	16946000	16624500	12518800	11317000	16933200	15945300	16485300	15745700	14877100	14937100	15473800	16275900	14884800	14930900	14768700	16096900	1.53065e+07
O00232	PSMD12	26S proteasome non-ATPase regulatory subunit 12 (26S proteasome regulatory subunit RPN5) (26S proteasome regulatory subunit p55)	16130100	15719600	15395500	14421000	14664900	14911500	14917600	15245200	15864300	15746100	14936600	15411800	15299100	15937100	14505000	15608700	1.52991e+07
P53680	AP2S1	AP-2 complex subunit sigma (Adaptor protein complex AP-2 subunit sigma) (Adaptor-related protein complex 2 subunit sigma) (Clathrin assembly protein 2 sigma small chain) (Clathrin coat assembly protein AP17) (Clathrin coat-associated protein AP17) (HA2 17 kDa subunit) (Plasma membrane adaptor AP-2 17 kDa protein) (Sigma2-adaptin)	18487600	17787300	15893500	14510200	18577700	14804200	14546100	11458100	16354400	13644500	13630900	12905500	16095000	14762900	12181200	13306400	1.51435e+07
P11177-2	PDHB	Pyruvate dehydrogenase E1 component subunit beta, mitochondrial (PDHE1-B) (EC 1.2.4.1)	14481500	15590800	18736700	19810600	14599500	14268400	14435300	15587000	14216800	13451800	15258800	15328700	12067500	14134000	13838400	14777900	1.51365e+07
Q9Y277-2	VDAC3	Voltage-dependent anion-selective channel protein 3 (VDAC-3) (hVDAC3) (Outer mitochondrial membrane protein porin 3)	8937950	9886310	12775500	16754200	12974400	14669800	17089100	22075000	10529200	11348400	20352400	21063300	9395870	12662000	19094700	22664600	1.51321e+07
Q14247	CTTN	Src substrate cortactin (Amplaxin) (Oncogene EMS1)	15358200	15722800	15028900	14549600	13896400	14978300	14950100	14729100	14745100	14871900	14862100	14526500	15377800	15769100	14995800	16443900	1.50472e+07
P13591	NCAM1	Neural cell adhesion molecule 1 (N-CAM-1) (NCAM-1) (CD antigen CD56)	18101100	15507200	11198300	10482600	17634200	15263400	15825300	15546600	17637300	14077900	14937800	15261100	16050500	14099300	15115700	13030300	1.5008e+07
O43707	ACTN4	Alpha-actinin-4 (Non-muscle alpha-actinin 4)	14425800	18670800	17024800	14346500	13671500	15217300	12531300	14258500	14547400	18019100	12684600	14410900	14700200	16424100	13982400	14088200	1.49661e+07
A0A994J749	IMPDH	Inosine-5'-monophosphate dehydrogenase (IMP dehydrogenase) (IMPD) (IMPDH) (EC 1.1.1.205)	16039100	15465000	13739300	12329800	14520500	16307000	13365700	14421400	15548200	16302500	14144400	14726500	16645300	16797100	14253400	14810400	1.49572e+07
A0A8I5KZ38	MYH10	Myosin heavy chain 10	14934100	14969800	19622100	18442600	14072400	14476100	14946500	14423700	12277500	12780100	14787700	14826600	12972800	13507000	14992200	16300300	1.49363e+07
Q8NBS9	TXNDC5	Thioredoxin domain-containing protein 5 (EC 1.8.4.-) (EC 5.3.4.1) (Endoplasmic reticulum resident protein 46) (ER protein 46) (ERp46) (Thioredoxin-like protein p46)	15269400	16561200	16167600	16908600	14929600	15464300	14188100	13949300	14834900	16704200	12845400	12628000	13694300	16317200	13727000	13269400	1.49174e+07
Q13151	HNRNPA0	Heterogeneous nuclear ribonucleoprotein A0 (hnRNP A0)	15079600	15238700	14041300	15583500	14835500	12461300	16838500	18429600	11496900	9883510	17806900	16844800	10039600	10492900	19732800	17041300	1.48945e+07
P35606	COPB2	Coatomer subunit beta' (Beta'-coat protein) (Beta'-COP) (p102)	15422500	16092600	14242900	12611900	13347000	15025600	14726500	14521200	15546400	16814000	14300200	14428600	15782000	15994800	14970800	14287800	1.48738e+07
A0A7P0TAX2	DLAT	Acetyltransferase component of pyruvate dehydrogenase complex (EC 2.3.1.12)	14226300	14633000	19259000	20505300	14658100	14207900	14211300	16695800	13457200	13049700	12831000	14948800	11501600	13395500	13458500	13264100	1.4867e+07
Q15363	TMED2	Transmembrane emp24 domain-containing protein 2 (Membrane protein p24A) (p24) (p24 family protein beta-1) (p24beta1)	12826300	14737200	16563300	16460200	15308600	15616800	16086100	13960000	16504800	15193500	13512900	15099800	13383700	14980100	13691600	13486900	1.48625e+07
A0A7I2V367	CTSB	Cathepsin B	11464900	13135400	28343800	28754700	15644000	13452500	16393500	15447500	11048200	7343010	15734700	13827200	8541950	6592380	15213100	13347200	1.48454e+07
Q969H8	MYDGF	Myeloid-derived growth factor (MYDGF)	14818900	16496100	16194200	17565100	14849000	15149200	14499700	15576000	14065600	16439500	13809600	14866100	14101200	14596500	12242300	11839100	1.48371e+07
E9PAV3	NACA	Nascent polypeptide-associated complex subunit alpha, muscle-specific form (Alpha-NAC, muscle-specific form) (skNAC)	12620500	14055700	12655500	14698000	13547800	15990500	17128800	15864400	14091800	14527800	15002400	16453600	14654900	15512000	14109300	16229500	1.48261e+07
O95865	DDAH2	N(G),N(G)-dimethylarginine dimethylaminohydrolase 2 (DDAH-2) (Dimethylarginine dimethylaminohydrolase 2) (EC 3.5.3.18) (DDAHII) (Dimethylargininase-2) (Protein G6a) (S-phase protein)	18387700	15971900	13931800	12190100	15443200	15777500	14167800	13997200	14596000	14957000	13551500	13865000	14615900	15416200	14482000	14717200	14813200
A0A8I5KVL5	ETFA	Electron transfer flavoprotein subunit alpha (Alpha-ETF)	12347900	13974400	21034800	22960100	12928200	13343000	15996100	16557700	11617100	11994000	14546600	15540400	10306200	11097300	14683200	15248400	1.48117e+07
P35749-2	MYH11	Myosin-11 (Myosin heavy chain 11) (Myosin heavy chain, smooth muscle isoform) (SMMHC)	15368600	14350100	18554700	17958800	13855500	15798100	15561900	13971700	11765000	13943400	14359500	14792100	12988300	12761600	14896800	16583700	1.47943e+07
P62191	PSMC1	26S proteasome regulatory subunit 4 (P26s4) (26S proteasome AAA-ATPase subunit RPT2) (Proteasome 26S subunit ATPase 1)	15051700	14700500	15208600	14833600	14464100	15257500	14883200	14556900	14478800	15174100	14681400	14874800	14064600	15261400	14377600	14429100	1.47726e+07
Q8NBX0	SCCPDH	Saccharopine dehydrogenase-like oxidoreductase (EC 1.-.-.-)	14181500	15058200	18069100	18723300	14210900	13524700	15082500	16845000	13822600	13138000	14533500	15090700	11985600	12430400	14254900	13324300	1.47304e+07
P56385	ATP5ME	ATP synthase subunit e, mitochondrial (ATPase subunit e) (ATP synthase membrane subunit e) [Cleaved into: ATP synthase subunit e, mitochondrial, N-terminally processed]	11913000	12209700	17816200	18624600	13470600	12249300	15729000	15947700	13047500	12576400	16486700	15368000	14072900	13275000	16755800	14291000	1.46793e+07
Q9BWM7	SFXN3	Sideroflexin-3	8892600	12018000	20503100	26122000	13912400	12143300	17221400	17711400	10178100	8302570	16482000	16688100	7484470	8787020	17025500	15639900	1.46663e+07
Q9UJZ1	STOML2	Stomatin-like protein 2, mitochondrial (SLP-2) (EPB72-like protein 2) (Paraprotein target 7) (Paratarg-7)	9928670	13001700	17187400	21919900	13619400	13485200	16435100	18553500	11872500	11049900	15994200	16715600	9744900	11415600	15177700	15195800	1.46411e+07
P10768	ESD	S-formylglutathione hydrolase (FGH) (EC 3.1.2.12) (Esterase D) (Methylumbelliferyl-acetate deacetylase) (EC 3.1.1.56)	17022600	15959600	15716100	12898400	14140100	14057900	12890800	13991900	12500800	14854500	13876200	15607500	14910300	15630800	14517300	14941500	1.45932e+07
O75533	SF3B1	Splicing factor 3B subunit 1 (Pre-mRNA-splicing factor SF3b 155 kDa subunit) (SF3b155) (Spliceosome-associated protein 155) (SAP 155)	15557500	16086000	14447500	15804200	15366500	16057400	13260300	14055700	13812900	14779800	13889300	13685500	13487000	14946700	13633200	14155300	1.45873e+07
Q15102	PAFAH1B3	Platelet-activating factor acetylhydrolase IB subunit alpha1 (EC 3.1.1.47) (PAF acetylhydrolase 29 kDa subunit) (PAF-AH 29 kDa subunit) (PAF-AH subunit gamma) (PAFAH subunit gamma)	15836800	16094200	12135700	11975300	14741400	14446700	14580200	14676200	14166800	14440600	14213400	15914000	14726900	14946500	14575900	15857000	1.45706e+07
P25789	PSMA4	Proteasome subunit alpha type-4 (Macropain subunit C9) (Multicatalytic endopeptidase complex subunit C9) (Proteasome component C9) (Proteasome subunit L)	16747800	15121500	16812500	13607500	13958700	14915900	13686100	13418000	14367600	14964300	14079700	14632900	14112600	14150900	13810700	14059400	1.45548e+07
Q9Y2Q3	GSTK1	Glutathione S-transferase kappa 1 (EC 2.5.1.18) (GST 13-13) (GST class-kappa) (GSTK1-1) (hGSTK1) (Glutathione S-transferase subunit 13)	12019700	14087700	18636900	21762300	13546400	14888300	14212900	15223200	12488600	14128400	13270000	14748700	11520400	13891700	13821100	13917000	1.45363e+07
O43242	PSMD3	26S proteasome non-ATPase regulatory subunit 3 (26S proteasome regulatory subunit RPN3) (26S proteasome regulatory subunit S3) (Proteasome subunit p58)	14732600	14638500	14756100	14162700	14224000	14805400	14213500	14001700	14605100	14948000	14195500	14346000	14654900	14961800	14589000	14449100	1.45157e+07
P00846	MT-ATP6	ATP synthase subunit a (F-ATPase protein 6)	14076800	13612900	21251900	25009900	9456220	8827670	8020150	19661900	14383300	15731600	16459800	14806900	10785400	13866500	16084000	9954630	1.44993e+07
Q9UNM6	PSMD13	26S proteasome non-ATPase regulatory subunit 13 (26S proteasome regulatory subunit RPN9) (26S proteasome regulatory subunit S11) (26S proteasome regulatory subunit p40.5)	15529100	15490700	15054300	13662200	13788300	14550100	13927500	14111400	14116700	14249800	13615800	14664000	13824800	15716300	14969800	14601800	1.4497e+07
P61956-2	SUMO2	Small ubiquitin-related modifier 2 (SUMO-2) (HSMT3) (SMT3 homolog 2) (SUMO-3) (Sentrin-2) (Ubiquitin-like protein SMT3B) (Smt3B)	15451600	16335800	13024800	13606200	15218100	13909600	12371400	14037900	13217200	15161000	14954900	13758500	14202400	14762800	15427000	16346800	14486625
P62837	UBE2D2	Ubiquitin-conjugating enzyme E2 D2 (EC 2.3.2.23) ((E3-independent) E2 ubiquitin-conjugating enzyme D2) (EC 2.3.2.24) (E2 ubiquitin-conjugating enzyme D2) (Ubiquitin carrier protein D2) (Ubiquitin-conjugating enzyme E2(17)KB 2) (Ubiquitin-conjugating enzyme E2-17 kDa 2) (Ubiquitin-protein ligase D2) (p53-regulated ubiquitin-conjugating enzyme 1)	22084500	21746500	18277600	14023400	17918200	12510500	13761300	12939300	8584280	9135760	10531200	13885000	9598930	16648800	13140300	13194900	1.44551e+07
P22102	GART	Trifunctional purine biosynthetic protein adenosine-3 [Includes: Phosphoribosylamine--glycine ligase (EC 6.3.4.13) (Glycinamide ribonucleotide synthetase) (GARS) (Phosphoribosylglycinamide synthetase); Phosphoribosylformylglycinamidine cyclo-ligase (EC 6.3.3.1) (AIR synthase) (AIRS) (Phosphoribosyl-aminoimidazole synthetase); Phosphoribosylglycinamide formyltransferase (EC 2.1.2.2) (5'-phosphorib…	16401300	14960100	12116200	10478500	13943900	14856600	13890500	13090900	16042700	17386100	13174600	13846600	16450500	16363600	13063000	14104800	1.43836e+07
Q13435	SF3B2	Splicing factor 3B subunit 2 (Pre-mRNA-splicing factor SF3b 145 kDa subunit) (SF3b145) (Spliceosome-associated protein 145) (SAP 145)	14808200	16000000	13349900	14862400	14721100	16089500	13503400	13903900	14241100	14512400	13842300	13793300	14281700	14846600	13362500	13819800	1.4379e+07
Q9BZZ5	API5	Apoptosis inhibitor 5 (API-5) (Antiapoptosis clone 11 protein) (AAC-11) (Cell migration-inducing gene 8 protein) (Fibroblast growth factor 2-interacting factor) (FIF) (Protein XAGL)	14391700	15262000	14790800	15747500	16238800	16240100	13929600	14196000	12858700	12469000	13864500	14402400	12417700	12939000	14192400	14845400	1.43488e+07
P12955	PEPD	Xaa-Pro dipeptidase (X-Pro dipeptidase) (EC 3.4.13.9) (Imidodipeptidase) (Peptidase D) (Proline dipeptidase) (Prolidase)	16070100	16759600	19231400	15494300	13377100	13094400	13586900	14440900	11883700	12315400	11992900	14554200	11573100	11439900	14258200	15354600	1.43373e+07
P50416	CPT1A	Carnitine O-palmitoyltransferase 1, liver isoform (CPT1-L) (EC 2.3.1.21) (Carnitine O-palmitoyltransferase I, liver isoform) (CPT I) (CPTI-L) (Carnitine palmitoyltransferase 1A)	13509100	13080400	20856400	19698400	13775100	11432300	15858000	15751600	11821400	11177000	15204100	15475300	10753400	10226400	15205300	13509100	1.43201e+07
P50148	GNAQ	Guanine nucleotide-binding protein G(q) subunit alpha (Guanine nucleotide-binding protein alpha-q)	15802500	16517400	15585700	13895700	15036500	14283300	14643700	14542700	14184100	11905800	14257700	14034400	12340800	12682400	14653300	12877000	1.43138e+07
Q9HC38-2	GLOD4	Glyoxalase domain-containing protein 4	16048100	16542600	13165200	11968600	15401000	15993200	13750000	14028800	13415700	14523100	13659300	14016400	13494500	14627700	13282900	13925800	1.42894e+07
P48681	NES	Nestin	19027200	17554500	14356200	16726100	18518200	16585500	8933910	11974000	14160500	15011600	9329680	11496600	14314600	15889600	11157700	10302000	1.42586e+07
P46459	NSF	Vesicle-fusing ATPase (EC 3.6.4.6) (N-ethylmaleimide-sensitive fusion protein) (NEM-sensitive fusion protein) (Vesicular-fusion protein NSF)	14104300	14605200	15050600	14378500	14054800	13902700	14804100	14828000	13700900	14263200	14543700	14742100	13121900	13723600	13914200	13891400	1.42434e+07
Q9Y3U8	RPL36	Large ribosomal subunit protein eL36 (60S ribosomal protein L36)	12529400	14671500	15008700	14917000	14622600	15627600	15765100	17372300	13659900	10644900	15830500	14883700	10914000	11038300	13995800	15890300	1.42401e+07
Q5SSJ5	HP1BP3	Heterochromatin protein 1-binding protein 3 (Protein HP1-BP74)	12718600	14335900	15945600	18999100	14666900	12188900	16146700	18058700	8422150	6575220	17099900	17465800	6770700	6852560	18088400	16716600	1.42311e+07
P25788-2	PSMA3	Proteasome subunit alpha type-3 (Macropain subunit C8) (Multicatalytic endopeptidase complex subunit C8) (Proteasome component C8)	15016700	14212500	14401600	13941300	13622600	14276900	13543200	13847900	14103800	15156800	14650700	14198900	14191900	13801400	13708600	14403600	1.42005e+07
O94826	TOMM70	Mitochondrial import receptor subunit TOM70 (Mitochondrial precursor proteins import receptor) (Translocase of outer membrane 70 kDa subunit) (Translocase of outer mitochondrial membrane protein 70)	13431700	14530400	16182900	16891500	13730900	13502300	14885500	16141900	13144900	12435500	13836400	15010500	12348000	12302500	13970100	12905400	1.41981e+07
P51571	SSR4	Translocon-associated protein subunit delta (TRAP-delta) (Signal sequence receptor subunit delta) (SSR-delta)	13262700	13923800	14625600	15144000	14669500	13984900	14449000	14939200	14523400	12297300	14324400	14840000	12713000	13623300	14696300	13928700	1.41312e+07
P48444	ARCN1	Coatomer subunit delta (Archain) (Delta-coat protein) (Delta-COP)	14404700	13580300	13414100	10938800	13044400	14212900	13953800	13255900	15501800	15636900	14357200	13736500	15785300	15603000	14748100	14042600	1.41253e+07
Q8N5K1	CISD2	CDGSH iron-sulfur domain-containing protein 2 (Endoplasmic reticulum intermembrane small protein) (MitoNEET-related 1 protein) (Miner1) (Nutrient-deprivation autophagy factor-1) (NAF-1)	14035800	14148900	13592200	15190600	12625400	13208600	13664600	15033500	13584700	14820500	14668900	13859500	14606600	14654200	14832300	13602400	1.41161e+07
Q9BRX8-2	PRXL2A	Peroxiredoxin-like 2A (Peroxiredoxin-like 2 activated in M-CSF stimulated monocytes) (Protein PAMM) (Redox-regulatory protein FAM213A)	13963300	14389000	16435500	16789800	14034200	13823500	13076400	13752900	13542400	14739900	13208700	13355500	12834300	14090600	13623000	13199000	1.40828e+07
O15145	ARPC3	Actin-related protein 2/3 complex subunit 3 (Arp2/3 complex 21 kDa subunit) (p21-ARC)	14657100	14433600	13838500	12012100	14185800	13349200	12667200	12829300	14910900	15237700	14222800	13782600	14990300	14973300	13688400	14798600	1.4018e+07
O43684-2	BUB3	Mitotic checkpoint protein BUB3	13369800	13735600	13745500	14012700	14982600	15234900	14078500	13891900	14688300	13674800	13960500	13254500	13509900	14009900	13838500	13982000	1.39994e+07
Q5JTV8-3	TOR1AIP1	Torsin-1A-interacting protein 1 (Lamin-associated protein 1B) (LAP1B)	12930500	14134700	16877300	18248500	14066200	13379000	14680000	14752700	12880100	11286800	14047200	14075900	10782400	11794300	14691500	13249500	1.39842e+07
O95292	VAPB	Vesicle-associated membrane protein-associated protein B/C (VAMP-B/VAMP-C) (VAMP-associated protein B/C) (VAP-B/VAP-C)	14078200	14256100	15259800	16569300	14349100	13468800	14666700	15376700	13145000	12043100	13804100	13789000	12131500	12604400	13827500	13677100	1.39671e+07
P07910	HNRNPC	Heterogeneous nuclear ribonucleoproteins C1/C2 (hnRNP C1/C2)	17039300	19650800	11523500	12130600	16928600	16643800	11264300	13613100	11254900	11014500	13541100	12704000	11134500	11099000	18399300	12173000	1.39511e+07
P53618	COPB1	Coatomer subunit beta (Beta-coat protein) (Beta-COP)	14413600	13678000	13550900	11192900	12931000	14643000	13410000	12462800	15126700	14990800	13995800	13672800	15479400	15816300	13489000	14142000	1.39166e+07
Q9HB71	CACYBP	Calcyclin-binding protein (CacyBP) (hCacyBP) (S100A6-binding protein) (Siah-interacting protein)	15345200	14495100	10824000	9687090	13632800	14365200	13898100	13555900	14995000	16508900	13975300	13847300	14625000	16016800	14042800	12904100	1.39132e+07
P61158	ACTR3	Actin-related protein 3 (Actin-like protein 3)	16111200	15783100	15408200	13313300	14900800	14503700	12901700	12946800	13353400	14574300	12655900	12678300	13774500	13984600	12604700	11821000	1.39116e+07
Q16777	H2AC20	Histone H2A type 2-C (H2A-clustered histone 20) (Histone H2A-GL101) (Histone H2A/q)	7386830	7096750	10512000	9658990	8726150	6843470	10613500	14813000	13378700	7915290	12516600	13969000	7738240	10379900	49748800	20567700	1.39023e+07
O96000	NDUFB10	NADH dehydrogenase [ubiquinone] 1 beta subcomplex subunit 10 (Complex I-PDSW) (CI-PDSW) (NADH-ubiquinone oxidoreductase PDSW subunit)	6078340	8470020	14028600	19034900	10861200	10759400	18022600	17787300	10404000	8678820	17932600	19016600	8433260	10491200	19518200	19043000	1.38654e+07
P09417	QDPR	Dihydropteridine reductase (EC 1.5.1.34) (HDHPR) (Quinoid dihydropteridine reductase) (Short chain dehydrogenase/reductase family 33C member 1)	14526200	13066900	18362200	15887400	13091500	12289700	14794200	14119200	11869600	11186800	13641200	13775900	12112700	12597800	13693200	13809800	1.38159e+07
Q14152	EIF3A	Eukaryotic translation initiation factor 3 subunit A (eIF3a) (Eukaryotic translation initiation factor 3 subunit 10) (eIF-3-theta) (eIF3 p167) (eIF3 p180) (eIF3 p185)	14470600	13763200	14444000	14171000	15093000	14085100	14361500	14192700	12914600	11707000	14384600	14238100	12179300	11627100	15077500	13971200	1.38148e+07
P02786	TFRC	Transferrin receptor protein 1 (TR) (TfR) (TfR1) (Trfr) (T9) (p90) (CD antigen CD71) [Cleaved into: Transferrin receptor protein 1, serum form (sTfR)]	10888100	18396300	7165370	11266000	10402400	19124900	10773300	15541700	12351800	22044400	10398300	14085200	12210200	20344300	10182400	13840000	1.38125e+07
Q8WZA9	IRGQ	Immunity-related GTPase family Q protein	14847700	14080100	9442020	8456200	13818900	15402800	13697500	13574000	14805700	16117400	14148400	13961800	14983900	15397400	13422600	13839800	1.37608e+07
P16435	POR	NADPH--cytochrome P450 reductase (CPR) (P450R) (EC 1.6.2.4)	13881000	13768000	13790700	13241300	13261800	13731200	13699600	14487500	14797700	14332500	13560700	13387900	13975000	14358000	13400100	12388400	1.37594e+07
Q9BVC6	TMEM109	Voltage-gated monoatomic cation channel TMEM109 (Mitsugumin-23) (Mg23) (Transmembrane protein 109)	13530200	15089900	19163100	20530000	14846100	14789200	12590200	11715900	14320900	13098100	11540900	11037900	13055600	12739100	11407700	9337780	1.37536e+07
P52597	HNRNPF	Heterogeneous nuclear ribonucleoprotein F (hnRNP F) (Nucleolin-like protein mcs94-1) [Cleaved into: Heterogeneous nuclear ribonucleoprotein F, N-terminally processed]	13337600	16907200	15676100	19338900	14071900	12871500	14633500	15357900	10495900	9832400	14662500	13925200	8581320	9253230	14425100	12454400	1.37317e+07
P54886	ALDH18A1	Delta-1-pyrroline-5-carboxylate synthase (P5CS) (Aldehyde dehydrogenase family 18 member A1) [Includes: Glutamate 5-kinase (GK) (EC 2.7.2.11) (Gamma-glutamyl kinase); Gamma-glutamyl phosphate reductase (GPR) (EC 1.2.1.41) (Glutamate-5-semialdehyde dehydrogenase) (Glutamyl-gamma-semialdehyde dehydrogenase)]	12534100	13753300	15173900	18358800	12646700	13728500	13677900	15340000	12942400	14173700	12623200	14329800	11641000	13693400	11893800	12197600	1.37214e+07
Q13409-2	DYNC1I2	Cytoplasmic dynein 1 intermediate chain 2 (Cytoplasmic dynein intermediate chain 2) (Dynein intermediate chain 2, cytosolic) (DH IC-2)	14354900	14469000	12277400	10750900	13013800	13931200	14128300	13675000	14103400	14953500	14082700	14074800	14058600	14258400	13756100	13400600	1.3698e+07
P31153	MAT2A	S-adenosylmethionine synthase isoform type-2 (AdoMet synthase 2) (EC 2.5.1.6) (Methionine adenosyltransferase 2) (MAT 2) (Methionine adenosyltransferase II) (MAT-II)	16043900	13295900	12248000	10784100	14277900	13951600	13030400	12818800	15107300	15024300	12779600	12808000	16057100	14653700	12753500	13450300	1.36893e+07
P68402	PAFAH1B2	Platelet-activating factor acetylhydrolase IB subunit alpha2 (EC 3.1.1.47) (PAF acetylhydrolase 30 kDa subunit) (PAF-AH 30 kDa subunit) (PAF-AH subunit beta) (PAFAH subunit beta)	13415000	13258200	13313400	11242300	12539100	14449700	13909000	14037600	12169000	14574600	12922500	14230400	13119900	15158800	14653100	17021700	13687295
O14980	XPO1	Exportin-1 (Exp1) (Chromosome region maintenance 1 protein homolog)	14681500	14855600	14155100	13594300	14120900	14854100	12973500	13243800	13319900	13742700	13026300	13047400	13015200	13480600	12772400	12931900	1.36775e+07
P60228	EIF3E	Eukaryotic translation initiation factor 3 subunit E (eIF3e) (Eukaryotic translation initiation factor 3 subunit 6) (Viral integration site protein INT-6 homolog) (eIF-3 p48)	14154300	13733700	14005300	13433400	14410900	14372700	13838400	13341800	13034800	11185900	14332200	14506100	12256500	12324600	14789200	14744200	1.36714e+07
Q9Y3I0	RTCB	RNA-splicing ligase RtcB homolog (EC 6.5.1.8) (3'-phosphate/5'-hydroxy nucleic acid ligase)	13769000	13855300	16704700	15690400	14579500	14461100	13491400	13519700	12433700	11819700	13109600	13619900	11700800	12236100	12872400	13186000	1.36656e+07
P35998	PSMC2	26S proteasome regulatory subunit 7 (26S proteasome AAA-ATPase subunit RPT1) (Proteasome 26S subunit ATPase 2)	14699700	13903300	14117700	13326200	13885800	13521500	13736900	13490600	13415000	13663200	12956500	13346100	13804300	13936500	13393600	13231000	1.36623e+07
Q13404	UBE2V1	Ubiquitin-conjugating enzyme E2 variant 1 (UEV-1) (CROC-1) (TRAF6-regulated IKK activator 1 beta Uev1A)	12634100	13672600	14190100	11786400	13036500	12821900	13382500	12940500	12785400	14902100	14197600	14447600	14682200	13557700	14815900	15844300	1.366e+07
P36871	PGM1	Phosphoglucomutase-1 (PGM 1) (EC 5.4.2.2) (Glucose phosphomutase 1)	14661300	14834900	14052500	11913400	13944300	13850700	13448700	13058500	12877500	13375600	13732700	13616000	12978200	13190700	13595900	14546400	1.36295e+07
Q04917	YWHAH	14-3-3 protein eta (Protein AS1)	15463600	14444800	11400000	9579940	14248400	13824700	14051800	13523400	14414100	14720600	13607900	13363400	13654700	14538600	13922600	13119200	1.36197e+07
P42126	ECI1	Enoyl-CoA delta isomerase 1, mitochondrial (EC 5.3.3.8) (3,2-trans-enoyl-CoA isomerase) (Delta(3),Delta(2)-enoyl-CoA isomerase) (D3,D2-enoyl-CoA isomerase) (Dodecenoyl-CoA isomerase)	13509200	14290300	19107700	20283100	12583100	13097500	13419600	15593000	11475700	12824600	12763100	13516700	9041020	11348000	11536600	10838600	1.36186e+07
Q9UBE0	SAE1	SUMO-activating enzyme subunit 1 (Ubiquitin-like 1-activating enzyme E1A) [Cleaved into: SUMO-activating enzyme subunit 1, N-terminally processed]	15198800	14281800	14230900	13124400	14821500	15106600	13235800	12423000	13408600	13251600	12553000	12845600	13494300	12782200	12601400	13695600	1.36114e+07
O15355	PPM1G	Protein phosphatase 1G (EC 3.1.3.16) (Protein phosphatase 1C) (Protein phosphatase 2C isoform gamma) (PP2C-gamma) (Protein phosphatase magnesium-dependent 1 gamma)	13818400	12777400	13668700	12697200	14119800	14083400	14340300	13758000	13322900	12619100	13870600	13325200	13837100	13279800	13857500	14173000	1.35978e+07
P25398	RPS12	Small ribosomal subunit protein eS12 (40S ribosomal protein S12)	20174000	20659300	18540400	14664400	13546500	11431000	8625930	14503600	6872710	9817260	9649940	12546900	11684600	10292700	13723600	13121400	1.35621e+07
P06454-2	PTMA	Prothymosin alpha [Cleaved into: Prothymosin alpha, N-terminally processed; Thymosin alpha-1]	14787900	11910400	10794300	6612950	12110400	10583600	14915400	14407800	14609800	9665710	15177900	8300840	15602700	17410700	17742200	18646600	1.35367e+07
Q9NSE4	IARS2	Isoleucine--tRNA ligase, mitochondrial (EC 6.1.1.5) (Isoleucyl-tRNA synthetase) (IleRS)	12013300	13627400	18596500	20684200	12145500	12878800	13580700	15223200	11515600	11770100	12385700	13725100	10064200	11769000	12722600	12502200	1.35307e+07
A0A0B4J2D5	GATD3B	Putative glutamine amidotransferase-like class 1 domain-containing protein 3B, mitochondrial (Keio novel protein-I) (KNP-I) (Protein GT335) (Protein HES1)	11738700	13423600	16547700	18160900	12047700	11450900	14026900	15626200	11480500	12824600	13229300	15097900	10654300	11996400	13158500	12881000	1.35277e+07
Q9BRA2	TXNDC17	Thioredoxin domain-containing protein 17 (14 kDa thioredoxin-related protein) (TRP14) (Protein 42-9-9) (Thioredoxin-like protein 5)	12912400	14332200	11857100	10794800	12428300	12465800	14058200	14204200	14322800	14388800	13694600	15705800	14102300	15335800	12954400	15881500	1.35122e+07
Q16543	CDC37	Hsp90 co-chaperone Cdc37 (Hsp90 chaperone protein kinase-targeting subunit) (p50Cdc37) [Cleaved into: Hsp90 co-chaperone Cdc37, N-terminally processed]	12571900	12799600	12274500	11381300	12330100	12809100	13184900	13365500	14212400	14344700	13651000	14238100	15006300	14898100	13811400	14826200	1.35044e+07
P62136	PPP1CA	Serine/threonine-protein phosphatase PP1-alpha catalytic subunit (PP-1A) (EC 3.1.3.16)	15271100	15662300	13708000	12038000	14206500	14706100	11906000	13372700	13288500	13589900	12635100	13083500	12373100	12982900	12819900	13412600	1.34815e+07
O14531	DPYSL4	Dihydropyrimidinase-related protein 4 (DRP-4) (Collapsin response mediator protein 3) (CRMP-3) (UNC33-like phosphoprotein 4) (ULIP-4)	14801800	14730200	12291200	9770780	13763800	12620300	14569400	14283100	13262200	13102100	13997500	14259500	12860400	12729500	14439600	14227200	1.34794e+07
Q86VP6	CAND1	Cullin-associated NEDD8-dissociated protein 1 (Cullin-associated and neddylation-dissociated protein 1) (TBP-interacting protein of 120 kDa A) (TBP-interacting protein 120A) (p120 CAND1)	14838100	14105300	14358100	12751200	13172500	14483600	12775200	13298000	13278000	13400700	12943000	13060900	13168300	12947700	13157400	13505000	1.34787e+07
Q99873-3	PRMT1	Protein arginine N-methyltransferase 1 (EC 2.1.1.319) (Histone-arginine N-methyltransferase PRMT1) (Interferon receptor 1-bound protein 4)	14142000	13952900	15371700	14562500	14085200	14136600	13792300	12674400	13097100	12967300	12623200	12464200	13024900	13174900	11964200	11939000	1.34737e+07
E7EVA0	MAP4	Microtubule-associated protein	13404600	12230100	13180900	11439800	12158100	12389500	14632800	13497500	14001200	13696000	14212000	13866200	14349800	13266000	13852200	14884600	1.34494e+07
Q13148	TARDBP	TAR DNA-binding protein 43 (TDP-43)	14054300	15784500	14619300	14919000	15249700	14406400	14303200	14072500	11756000	11028900	13551900	12455800	10531100	10987300	12266500	11343800	1.34445e+07
P61106	RAB14	Ras-related protein Rab-14	13092800	14328000	13391100	14318400	13364600	13910500	12730500	14226100	13288900	14143200	12733200	13391800	12164700	13547700	12472000	12407000	1.33791e+07
C9JXC6	SEC61A1	SEC61 translocon subunit alpha 1 (Sec61 alpha 1 subunit (S. cerevisiae), isoform CRA_b)	12482400	13699700	15238200	15996700	14409800	12413400	13669700	14077000	12699800	12404800	13409700	13560900	11279100	11393500	12617500	12961500	1.33175e+07
P56545-2	CTBP2	C-terminal-binding protein 2 (CtBP2)	14564200	14009500	14176100	13608400	14414700	13395800	12475100	12907400	13574900	12516500	13124800	11540300	13227200	13133800	12736800	12675100	1.33144e+07
Q99460	PSMD1	26S proteasome non-ATPase regulatory subunit 1 (26S proteasome regulatory subunit RPN2) (26S proteasome regulatory subunit S1) (26S proteasome subunit p112)	14334600	13778900	14071600	13041100	13000700	13773600	13635800	13254200	13346700	13436600	12970400	12862900	12636000	12499100	12207400	13228800	1.32939e+07
O00299	CLIC1	Chloride intracellular channel protein 1 (Chloride channel ABP) (Nuclear chloride ion channel 27) (NCC27) (Regulatory nuclear chloride ion channel protein) (hRNCC)	16033300	14860700	14629800	12349600	13782000	12619300	11926100	12493100	12138500	12267200	12285900	13228600	13570400	13323200	12808800	12790900	1.32857e+07
Q15417-2	CNN3	Calponin-3 (Calponin, acidic isoform)	14533300	14059300	13730700	12088300	12630200	13035200	12879700	10927500	14948400	13745500	12395900	12032100	15165400	14328400	12150400	12698200	1.32506e+07
Q6NVY1	HIBCH	3-hydroxyisobutyryl-CoA hydrolase, mitochondrial (EC 3.1.2.4) (3-hydroxyisobutyryl-coenzyme A hydrolase) (HIB-CoA hydrolase) (HIBYL-CoA-H)	11011500	12314000	16673500	19129000	11920500	11432000	13574500	14527000	11799700	12889600	13161200	14021400	10878400	12397000	12986500	12198100	1.32503e+07
Q8NHP8	PLBD2	Putative phospholipase B-like 2 (EC 3.1.1.-) (76 kDa protein) (p76) (LAMA-like protein 2) (Lamina ancestor homolog 2) (Phospholipase B domain-containing protein 2) [Cleaved into: Putative phospholipase B-like 2 32 kDa form; Putative phospholipase B-like 2 45 kDa form]	13516400	13805700	15977000	17757000	12341600	12515100	14308400	14490400	12542600	11251600	12161100	13248200	10880400	11015200	12067200	11615200	1.32428e+07
Q9H1E5	TMX4	Thioredoxin-related transmembrane protein 4 (Thioredoxin domain-containing protein 13)	15973000	15036300	9556450	9956780	17337500	13231200	13323200	12749300	16546500	14745100	11325800	10984400	12169200	14807400	11888100	9230340	1.31969e+07
P62841	RPS15	Small ribosomal subunit protein uS19 (40S ribosomal protein S15) (RIG protein)	13396100	14287500	13179400	14070600	14125400	13497600	14162400	14296600	12201800	10678400	14541300	14291600	10298800	9792690	13852600	13888400	1.31884e+07
P53396-2	ACLY	ATP-citrate synthase (EC 2.3.3.8) (ATP-citrate (pro-S-)-lyase) (ACL) (Citrate cleavage enzyme)	13697300	11972000	12068100	10766600	12477900	13936000	12274300	11566200	15759200	16388900	11604000	12276400	16131900	16280800	11472300	11865500	1.31772e+07
P47897	QARS1	Glutamine--tRNA ligase (EC 6.1.1.18) (Glutaminyl-tRNA synthetase) (GlnRS)	13312200	12207900	12993200	12227800	13056200	12957300	13150400	13425900	13380700	12757700	13975800	13628900	13638800	12878800	13713400	13586900	1.31675e+07
P29692-2	EEF1D	Elongation factor 1-delta (EF-1-delta) (Antigen NY-CO-4)	13244500	12377000	12648400	12573700	12265900	13841000	12429000	12496800	13425500	13516400	12252300	12789600	14014900	14993000	13525200	14231600	1.31166e+07
P04179	SOD2	Superoxide dismutase [Mn], mitochondrial (EC 1.15.1.1)	10631600	13217100	16823100	20966800	11332000	12473200	14137100	15709200	9683200	11956800	13111400	14276300	8829020	11745900	11604900	11716400	1.30846e+07
P25787	PSMA2	Proteasome subunit alpha type-2 (Macropain subunit C3) (Multicatalytic endopeptidase complex subunit C3) (Proteasome component C3)	13677900	13046200	13325400	12688100	12889500	12998500	13068400	12155500	12316500	13929900	13792900	13423300	13302600	13155300	12126300	13331200	1.30804e+07
Q02543	RPL18A	Large ribosomal subunit protein eL20 (60S ribosomal protein L18a)	14628000	16320800	14677600	14434000	13699700	13669200	13345600	15488800	11376800	9166020	13019800	12639200	9736940	9247080	12480900	12910500	1.306e+07
Q15113	PCOLCE	Procollagen C-endopeptidase enhancer 1 (Procollagen COOH-terminal proteinase enhancer 1) (PCPE-1) (Procollagen C-proteinase enhancer 1) (Type 1 procollagen C-proteinase enhancer protein) (Type I procollagen COOH-terminal proteinase enhancer)	13732500	13829000	13668100	13149300	13574500	10969000	15916000	16192800	11278700	9500260	14913600	13948000	10201000	9758580	14844200	10374700	1.30514e+07
Q99426	TBCB	Tubulin-folding cofactor B (Cytoskeleton-associated protein 1) (Cytoskeleton-associated protein CKAPI) (Tubulin-specific chaperone B)	14883300	14279500	10287200	8486720	12944100	12224900	13632500	14478800	13800900	13093700	12396700	13163900	13477900	14599300	12457600	13932200	1.3035e+07
Q13510-2	ASAH1	Acid ceramidase (AC) (ACDase) (Acid CDase) (EC 3.5.1.23) (Acylsphingosine deacylase) (N-acylethanolamine hydrolase ASAH1) (EC 3.5.1.-) (N-acylsphingosine amidohydrolase) (Putative 32 kDa heart protein) (PHP32) [Cleaved into: Acid ceramidase subunit alpha; Acid ceramidase subunit beta]	12577300	11891100	18800000	17437900	12002700	10814200	13801300	12724400	13617700	9417700	13625100	12537700	11788800	9858510	14449400	12321300	1.30238e+07
P51991	HNRNPA3	Heterogeneous nuclear ribonucleoprotein A3 (hnRNP A3)	16093500	15958400	13405500	12737000	14194400	12355800	14099100	14203000	9155440	7850070	13618600	13276700	8265860	8352930	17003700	12366600	1.30189e+07
Q9UEY8-2	ADD3	Gamma-adducin (Adducin-like protein 70)	12547600	12852000	17937900	17952000	13178600	12700800	12756300	12342500	11339800	11132400	12520300	12134800	10928600	10773200	12904200	12362500	1.30081e+07
Q52LJ0	FAM98B	Protein FAM98B	14024000	13294600	16502200	14664300	13754600	12941200	12435100	12779400	11395200	11554500	11914000	12048400	11543400	11774800	12373600	12992100	1.29855e+07
P31939	ATIC	Bifunctional purine biosynthesis protein ATIC (AICAR transformylase/inosine monophosphate cyclohydrolase) (ATIC) [Cleaved into: Bifunctional purine biosynthesis protein ATIC, N-terminally processed] [Includes: Phosphoribosylaminoimidazolecarboxamide formyltransferase (EC 2.1.2.3) (5-aminoimidazole-4-carboxamide ribonucleotide formyltransferase) (AICAR formyltransferase) (AICAR transformylase); In…	12989600	13607500	12729100	11803600	12514300	13251900	11167200	12111700	13198400	14305800	12373600	12850700	14108700	14175500	12813300	13765100	1.29708e+07
P42785	PRCP	Lysosomal Pro-X carboxypeptidase (EC 3.4.16.2) (Angiotensinase C) (Lysosomal carboxypeptidase C) (Proline carboxypeptidase) (Prolylcarboxypeptidase) (PRCP)	12473500	14043100	21451600	22851900	11119100	10182100	13126500	14448500	8420820	7693310	11894400	12714200	7115900	8401640	12427200	11321900	1.29519e+07
Q99798	ACO2	Aconitate hydratase, mitochondrial (Aconitase) (EC 4.2.1.3) (Citrate hydro-lyase)	11956700	12674700	15874200	16248700	12157500	12006600	13396000	14188800	11394400	12193400	13244000	13701200	10516500	11715000	12616500	11687500	1.29115e+07
P61081	UBE2M	NEDD8-conjugating enzyme Ubc12 (EC 2.3.2.34) (NEDD8 carrier protein) (Ubiquitin-conjugating enzyme E2 M)	13902300	13314100	12591800	11084000	12780000	12777800	12468600	13171500	12704100	13115000	13323300	13195800	12623100	12985400	12870600	13450800	1.28832e+07
Q9NYU2-2	UGGT1	UDP-glucose:glycoprotein glucosyltransferase 1 (UGT1) (hUGT1) (EC 2.4.1.-) (UDP--Glc:glycoprotein glucosyltransferase) (UDP-glucose ceramide glucosyltransferase-like 1)	13377800	13705400	13413500	13246800	12763900	12788900	12934300	13528400	13295600	14099100	11943700	12488700	11741700	12731500	11906300	11401800	1.28769e+07
Q9Y266	NUDC	Nuclear migration protein nudC (Nuclear distribution protein C homolog)	13852700	12366800	10253000	8871460	12464700	12888400	12567800	12070200	14166000	15076400	12938600	12300000	15435000	14557100	13067700	12910700	1.28632e+07
Q15691	MAPRE1	Microtubule-associated protein RP/EB family member 1 (APC-binding protein EB1) (End-binding protein 1) (EB1)	14856400	13728100	10106100	9191100	13428400	13320500	13724000	12747700	13675800	13635800	12944900	12735100	13110100	13836200	12587000	11751400	1.28603e+07
Q9BXP5-4	SRRT	Serrate RNA effector molecule homolog (Arsenite-resistance protein 2)	12854600	12714000	13460900	13858600	14092400	13178300	13327700	12773400	12295100	11197600	13091700	12650000	11548800	12136600	13198200	12527600	1.28599e+07
Q9UHG3	PCYOX1	Prenylcysteine oxidase 1 (EC 1.8.3.5) (Prenylcysteine lyase)	11557300	14202500	14357300	17106800	12132100	13743200	11293600	13971500	11722900	13111600	11216700	14197400	9967430	12360700	11415100	12605400	1.28487e+07
J3QW43	MPDU1	Mannose-P-dolichol utilization defect 1	12192700	12936400	12390800	11854000	13582300	13217800	10568100	13615500	14174600	14008400	13135000	11870300	13381000	11816100	12954700	13252200	1.28111e+07
Q13636	RAB31	Ras-related protein Rab-31 (Ras-related protein Rab-22B)	11548400	14818200	12253100	18557400	10218600	14168300	13306900	13271900	12964000	10498300	15298800	12828600	12339000	11469900	9746680	10630600	1.27995e+07
P13489	RNH1	Ribonuclease inhibitor (Placental ribonuclease inhibitor) (Placental RNase inhibitor) (Ribonuclease/angiogenin inhibitor 1) (RAI)	21334300	20570100	17488500	13851200	11144600	8448270	7554470	12674600	7073000	6288370	6626390	10428100	10499400	11260900	10606500	9355670	1.27847e+07
B0QYK0	EWSR1	EWS RNA binding protein 1	10747300	12956400	13538600	14986000	13130000	13651500	12930600	13046800	12072700	11191800	12255400	12852100	11964600	11828000	12950800	13725600	1.27399e+07
P33992	MCM5	DNA replication licensing factor MCM5 (EC 3.6.4.12) (CDC46 homolog) (P1-CDC46)	16766900	14081300	7190000	6618560	16300400	14963400	13100000	11255900	14390300	13620300	12048000	11024900	13842500	13414700	11693900	11263600	1.27173e+07
Q99436	PSMB7	Proteasome subunit beta type-7 (EC 3.4.25.1) (Macropain chain Z) (Multicatalytic endopeptidase complex chain Z) (Proteasome subunit Z)	14020000	13347300	14211900	12566000	12317700	12452000	12400100	11930600	12655700	12454600	11379700	12970500	12600900	12909800	12725000	11675500	1.27002e+07
Q92820	GGH	Gamma-glutamyl hydrolase (EC 3.4.19.9) (Conjugase) (GH) (Gamma-Glu-X carboxypeptidase)	14651900	14801200	12674500	12787900	15173500	12696400	13863700	12276000	13679400	11489500	12087200	12029800	11997100	10660200	11974200	9702050	1.26901e+07
Q9Y3D6	FIS1	Mitochondrial fission 1 protein (FIS1 homolog) (hFis1) (Tetratricopeptide repeat protein 11) (TPR repeat protein 11)	10031800	10645600	13780600	15103900	10290800	10893000	13158300	14302200	10913400	12918100	13605100	14617000	11157900	11965100	15129500	13372900	1.26422e+07
P25490	YY1	Transcriptional repressor protein YY1 (Delta transcription factor) (INO80 complex subunit S) (NF-E1) (Yin and yang 1) (YY-1)	11943400	12156100	13505100	13266800	13836600	12357500	12668900	11594800	13295400	11728200	13686200	11779400	12373400	12397100	13218500	11739600	1.26263e+07
P15586	GNS	N-acetylglucosamine-6-sulfatase (EC 3.1.6.14) (Glucosamine-6-sulfatase) (G6S)	10736900	13341100	14310000	17595700	11171300	12154200	12052800	15453200	11046500	11173200	11195300	14089100	9680840	11579600	11542000	12489100	1.26e+07
Q9UFN0	NIPSNAP3A	Protein NipSnap homolog 3A (NipSnap3A) (Protein NipSnap homolog 4) (NipSnap4) (Target for Salmonella secreted protein C) (TassC)	11174400	11527400	15927300	17337800	11062600	11606700	13003300	14118600	10814800	12582600	13088400	13955200	9484590	10499700	12028000	10830700	1.2502e+07
Q9NZ01	TECR	Very-long-chain enoyl-CoA reductase (EC 1.3.1.93) (Synaptic glycoprotein SC2) (Trans-2,3-enoyl-CoA reductase) (TER)	11531700	12965000	13041000	13437800	12976400	12957500	13091000	13737600	12753000	11579200	12515600	12706700	10660800	11288900	13125900	11389200	12499703
O96019	ACTL6A	Actin-like protein 6A (53 kDa BRG1-associated factor A) (Actin-related protein Baf53a) (ArpNbeta) (BRG1-associated factor 53A) (BAF53A) (INO80 complex subunit K)	13610700	13149300	12698000	12573600	13214000	13922700	12377300	12200600	11393900	12315600	12282500	12030800	11686800	12363800	12288300	11150000	1.24937e+07
O95302	FKBP9	Peptidyl-prolyl cis-trans isomerase FKBP9 (PPIase FKBP9) (EC 5.2.1.8) (63 kDa FK506-binding protein) (63 kDa FKBP) (FKBP-63) (FK506-binding protein 9) (FKBP-9) (Rotamase)	13016100	12769000	12056500	12210800	13695200	12767500	13900100	13134800	13272100	12719300	11736200	11490700	11524100	10754500	12319400	11009100	1.24844e+07
Q4VXU2	PABPC1L	Polyadenylate-binding protein 1-like	14237400	15695800	12638800	12397700	15848600	14916800	12923100	12702400	12304100	9741430	10373200	12241600	11908400	10211200	13563400	8543480	1.2484e+07
P28070	PSMB4	Proteasome subunit beta type-4 (26 kDa prosomal protein) (HsBPROS26) (PROS-26) (Macropain beta chain) (Multicatalytic endopeptidase complex beta chain) (Proteasome beta chain) (Proteasome chain 3) (HsN3)	13392300	13073600	13443100	12620400	12081900	12809700	11933700	11381400	12408200	12973000	12287900	12052800	12140400	13385900	11470200	11645100	1.24487e+07
Q15075	EEA1	Early endosome antigen 1 (Endosome-associated protein p162) (Zinc finger FYVE domain-containing protein 2)	11795700	12413900	16657000	16809300	13745400	12738700	11685700	11288400	11435700	11378200	11693600	11095300	10534200	11199600	11276400	10860300	1.24428e+07
P17844-2	DDX5	Probable ATP-dependent RNA helicase DDX5 (EC 3.6.4.13) (DEAD box protein 5) (RNA helicase p68)	13792600	11865700	11281700	11523100	13379500	12294000	14322100	14242700	11739200	9602710	14347700	12069000	10359300	9438380	14158900	14359500	12438691
Q9HC35	EML4	Echinoderm microtubule-associated protein-like 4 (EMAP-4) (Restrictedly overexpressed proliferation-associated protein) (Ropp 120)	16831500	13847900	9655820	7507340	14184600	13126800	12441800	11589400	14102100	12372600	11916400	11545300	13404400	11644400	12039700	11277600	1.24265e+07
P06132	UROD	Uroporphyrinogen decarboxylase (UPD) (URO-D) (EC 4.1.1.37)	11838500	13446500	14459400	15262000	12172400	13000800	10918600	11486100	12638800	11440900	11258600	11611000	12118300	12230500	11734700	12041200	1.2414e+07
O00483	NDUFA4	Cytochrome c oxidase subunit NDUFA4 (Complex I-MLRQ) (CI-MLRQ) (NADH-ubiquinone oxidoreductase MLRQ subunit)	13065900	14516600	12600900	13710700	14295500	11809100	12996000	11948500	14007300	11670400	11001900	9220420	12769800	13570700	9654910	10190900	1.24061e+07
Q15046	KARS1	Lysine--tRNA ligase (EC 2.7.7.-) (EC 6.1.1.6) (Lysyl-tRNA synthetase) (LysRS)	11438400	11076600	10889200	11872700	11284300	12701200	11776100	12429100	13613900	13446500	12754900	12646300	13683200	14159500	12150100	12763300	1.23669e+07
Q96AY3	FKBP10	Peptidyl-prolyl cis-trans isomerase FKBP10 (PPIase FKBP10) (EC 5.2.1.8) (65 kDa FK506-binding protein) (65 kDa FKBP) (FKBP-65) (FK506-binding protein 10) (FKBP-10) (Immunophilin FKBP65) (Rotamase)	11999700	11647700	12294400	12794500	13591000	11987600	13021500	12843900	12582800	11577200	12246200	12322700	11955100	12243600	12822600	11608900	1.23571e+07
Q9BSJ8-2	ESYT1	Extended synaptotagmin-1 (E-Syt1) (Membrane-bound C2 domain-containing protein)	12584300	12129100	12799400	13303200	13227900	12324200	12475600	12275100	13924700	11719800	11982900	11690900	12023900	11954400	12039100	10815100	1.23423e+07
Q9NP72	RAB18	Ras-related protein Rab-18	12330400	12728000	11529700	11611100	12319400	11952100	11827500	12583800	13187500	14914400	11957400	11935600	12236900	14032400	11508200	10779500	1.23387e+07
Q9Y6C9	MTCH2	Mitochondrial carrier homolog 2 (Met-induced mitochondrial protein)	7378280	9211280	14832400	16561600	10504800	11108500	13989400	15870800	9673940	8536030	15575300	15023500	8032280	9427770	15001300	14534400	1.23328e+07
O60762	DPM1	Dolichol-phosphate mannosyltransferase subunit 1 (EC 2.4.1.83) (Dolichol-phosphate mannose synthase subunit 1) (DPM synthase subunit 1) (Dolichyl-phosphate beta-D-mannosyltransferase subunit 1) (Mannose-P-dolichol synthase subunit 1) (MPD synthase subunit 1)	11688700	12717300	12675600	13965000	13038400	13145400	11750500	12374900	12909800	12913200	11383300	12017000	11940700	12755200	11215400	10246300	1.23156e+07
O43681	GET3	ATPase GET3 (EC 3.6.-.-) (Arsenical pump-driving ATPase) (Arsenite-stimulated ATPase) (Guided entry of tail-anchored proteins factor 3, ATPase) (Transmembrane domain recognition complex 40 kDa ATPase subunit) (hARSA-I) (hASNA-I)	12337300	13091200	12271100	11824500	11315600	12312600	11505000	12766300	12423600	14028400	11154500	11977700	13123300	13397800	11398500	11856900	1.2273e+07
P20618	PSMB1	Proteasome subunit beta type-1 (Macropain subunit C5) (Multicatalytic endopeptidase complex subunit C5) (Proteasome component C5) (Proteasome gamma chain)	12445900	12352900	12316900	11742100	11748000	12915600	11923200	12290100	12323900	12677200	11742100	12276800	12469400	12309900	11938300	12242900	1.22371e+07
P16152	CBR1	Carbonyl reductase [NADPH] 1 (EC 1.1.1.184) (15-hydroxyprostaglandin dehydrogenase [NADP(+)]) (EC 1.1.1.196, EC 1.1.1.197) (20-beta-hydroxysteroid dehydrogenase) (Alcohol dehydrogenase [NAD(P)+] CBR1) (EC 1.1.1.71) (NADPH-dependent carbonyl reductase 1) (Prostaglandin 9-ketoreductase) (PG-9-KR) (Prostaglandin-E(2) 9-reductase) (EC 1.1.1.189) (Short chain dehydrogenase/reductase family 21C member …	13583700	12837200	13329100	12513700	12192200	11352200	11961600	12169600	11502400	11286500	11527700	12952000	12377300	10800700	12015900	12415800	1.2206e+07
Q9NR28-2	DIABLO	Diablo IAP-binding mitochondrial protein (Diablo homolog, mitochondrial) (Direct IAP-binding protein with low pI) (Second mitochondria-derived activator of caspase) (Smac) [Cleaved into: Diablo IAP-binding mitochondrial protein, cleaved form]	10998300	12165000	12972300	14151000	12025900	11871900	12538900	12667800	12508000	12990400	12390600	12737700	10749100	11288200	12107900	10947800	1.21869e+07
P38117	ETFB	Electron transfer flavoprotein subunit beta (Beta-ETF)	10708300	11544700	18157300	19765900	10586300	10307700	12750300	13873100	9042370	9886490	12090300	12581400	7763500	9257590	11678200	11158500	1.21846e+07
P07949	RET	Proto-oncogene tyrosine-protein kinase receptor Ret (EC 2.7.10.1) (Cadherin family member 12) (Proto-oncogene c-Ret) [Cleaved into: Soluble RET kinase fragment; Extracellular cell-membrane anchored RET cadherin 120 kDa fragment]	11784900	11583300	14897900	13529900	12169400	12026900	12847800	13694400	10986800	10966800	12274400	12653400	9777220	10751900	12116300	11194300	1.21706e+07
P27695	APEX1	DNA-(apurinic or apyrimidinic site) endonuclease (EC 3.1.11.2) (APEX nuclease) (APEN) (Apurinic-apyrimidinic endonuclease 1) (AP endonuclease 1) (APE-1) (REF-1) (Redox factor-1) [Cleaved into: DNA-(apurinic or apyrimidinic site) endonuclease, mitochondrial]	12355800	12489900	15249800	15268400	12584100	13419400	11923000	12354000	10319100	10975900	11378400	12041400	9694560	11660700	10864900	11225700	1.21681e+07
O75955	FLOT1	Flotillin-1	14712500	14987900	13961400	10496700	13260900	12043000	11392500	13216100	11301100	9786380	13288100	12088900	9381780	9431240	11320200	11988000	1.21601e+07
P33176	KIF5B	Kinesin-1 heavy chain (Conventional kinesin heavy chain) (Ubiquitous kinesin heavy chain) (UKHC)	13020800	11956600	10767900	8970860	11999000	12410600	12413500	12307000	12704600	12921500	12186500	12544300	12940900	12653000	12040600	12698900	1.21555e+07
Q02252-2	ALDH6A1	Methylmalonate-semialdehyde/malonate-semialdehyde dehydrogenase [acylating], mitochondrial (MMSDH) (EC 1.2.1.27) (Aldehyde dehydrogenase family 6 member A1) (Malonate-semialdehyde dehydrogenase [acylating])	10413900	13363700	16756100	20588400	11098500	12162100	11504800	12786800	9365820	10952400	10118400	11592600	8495090	9876080	10271100	9965750	1.21318e+07
P62910	RPL32	Large ribosomal subunit protein eL32 (60S ribosomal protein L32)	11577500	12862200	13563200	13024600	11881900	12239500	13173600	13653400	11468100	9613250	13076800	11930600	9443840	9577810	13446300	13310000	1.2119e+07
P10253	GAA	Lysosomal alpha-glucosidase (EC 3.2.1.20) (Acid maltase) (Aglucosidase alfa) [Cleaved into: 76 kDa lysosomal alpha-glucosidase; 70 kDa lysosomal alpha-glucosidase]	10824600	12870700	20372600	21882100	12491500	10825200	11819800	11847800	10027600	8698010	10559900	10819400	7985690	8546960	10424700	9497900	1.21176e+07
P61457	PCBD1	Pterin-4-alpha-carbinolamine dehydratase (PHS) (EC 4.2.1.96) (4-alpha-hydroxy-tetrahydropterin dehydratase) (Dimerization cofactor of hepatocyte nuclear factor 1-alpha) (DCoH) (Dimerization cofactor of HNF1) (Phenylalanine hydroxylase-stimulating protein) (Pterin carbinolamine dehydratase) (PCD)	13066700	12191400	12318700	12770900	11167000	12104800	13401200	13438100	10876900	11619400	11856000	12603800	10353400	10142700	12257500	13470500	1.21146e+07
P58546	MTPN	Myotrophin (Protein V-1)	13705700	14297000	11930100	12310900	12502400	13625300	11383500	12070700	10799100	11050800	9782870	11686300	12667400	12692800	10573300	11292200	1.21046e+07
P35080	PFN2	Profilin-2 (Profilin II)	13765200	12962700	8109130	5877090	11812400	11990600	13032900	13384200	13449100	13805500	12912900	12373000	13569100	13284300	10611900	12267800	1.20961e+07
P26639	TARS1	Threonine--tRNA ligase 1, cytoplasmic (EC 6.1.1.3) (Threonyl-tRNA synthetase) (ThrRS) (Threonyl-tRNA synthetase 1)	13073700	13799000	10290100	9946030	11075400	12978500	11617300	11926000	12832400	14027400	11394200	11774900	12160200	14089800	11525600	11177200	1.20904e+07
A0A0D9SF30	NCAM1	Neural cell adhesion molecule 1	11363200	11247900	7760820	7421340	11859700	10335800	15184000	14644600	13424400	10402600	14046000	13856700	12184000	11492200	13350800	12660000	1.20895e+07
Q9ULC4-3	MCTS1	Malignant T-cell-amplified sequence 1 (MCT-1) (Multiple copies T-cell malignancies)	12636800	12879300	12506700	9855420	11456000	10925600	11899000	13073200	11006200	13277300	12795900	12349300	11883500	12260000	12016600	12891400	1.20802e+07
Q15637-5	SF1	Splicing factor 1 (Mammalian branch point-binding protein) (BBP) (mBBP) (Transcription factor ZFM1) (Zinc finger gene in MEN1 locus) (Zinc finger protein 162)	12346000	12650300	12057800	12745100	12982900	13248000	11528400	12159400	11562000	11522500	10797000	11721300	11076600	12727000	11640700	11997800	1.207e+07
P00883	ALDOA	Fructose-bisphosphate aldolase A (EC 4.1.2.13) (Muscle-type aldolase)	13592700	15107700		10427800	11799100	13577200	11468300	11382300	11339200	12323500	13549000	7576210	13798600	10554500	12561000	11068700	1.20494e+07
P46063	RECQL	ATP-dependent DNA helicase Q1 (EC 3.6.4.12) (DNA helicase, RecQ-like type 1) (RecQ1) (DNA-dependent ATPase Q1) (RecQ protein-like 1)	12570700	12473700	14477300	14032300	13144500	13243900	10997600	11016500	11372200	10719800	10557100	11166700	11768800	10987200	11021100	11404000	1.20325e+07
Q9UBS4	DNAJB11	DnaJ homolog subfamily B member 11 (APOBEC1-binding protein 2) (ABBP-2) (DnaJ protein homolog 9) (ER-associated DNAJ) (ER-associated Hsp40 co-chaperone) (Endoplasmic reticulum DNA J domain-containing protein 3) (ER-resident protein ERdj3) (ERdj3) (ERj3p) (HEDJ) (Human DnaJ protein 9) (hDj-9) (PWP1-interacting protein 4)	10787900	11379400	11144300	11926600	11645500	11631400	11942800	12945200	12470200	13272400	12738500	12452500	11611900	12878000	12202600	11500100	1.20261e+07
P22234	PAICS	Bifunctional phosphoribosylaminoimidazole carboxylase/phosphoribosylaminoimidazole succinocarboxamide synthetase (PAICS) [Includes: Phosphoribosylaminoimidazole carboxylase (EC 4.1.1.21) (AIR carboxylase) (AIRC); Phosphoribosylaminoimidazole succinocarboxamide synthetase (EC 6.3.2.6) (SAICAR synthetase)]	15124200	13109000	10143000	8538660	12382400	11528000	11661600	10828800	13790200	13965200	11523100	10906000	12700900	12734600	11774000	10426200	1.19976e+07
P11216	PYGB	Glycogen phosphorylase, brain form (EC 2.4.1.1)	12343300	14098600	13809700	13234600	10804000	12320400	10615400	13170700	8487230	11888300	10072200	13389800	8305190	12445200	11056300	13562900	1.19718e+07
Q9UIJ7	AK3	GTP:AMP phosphotransferase AK3, mitochondrial (EC 2.7.4.10) (Adenylate kinase 3) (AK 3) (Adenylate kinase 3 alpha-like 1)	9636180	11844700	17273700	19268600	10832100	10682600	12277400	13673700	10246700	10509300	11733100	12210300	8697940	9462080	11730100	10622600	1.19644e+07
Q9NQW7-3	XPNPEP1	Xaa-Pro aminopeptidase 1 (EC 3.4.11.9) (Aminoacylproline aminopeptidase) (Cytosolic aminopeptidase P) (Soluble aminopeptidase P) (sAmp) (X-Pro aminopeptidase 1) (X-prolyl aminopeptidase 1, soluble)	13470300	12835700	11033400	9546080	12198600	11958600	11982900	11898800	12171800	12817000	11449500	12004300	12530000	11782400	11677400	12095400	1.19537e+07
P49915	GMPS	GMP synthase [glutamine-hydrolyzing] (EC 6.3.5.2) (GMP synthetase) (Glutamine amidotransferase)	13267500	11915300	11708500	10800400	13162400	12197000	11276200	10875800	12154000	11589700	10941400	11420800	13455100	12628600	11251800	11651400	1.18985e+07
P28289	TMOD1	Tropomodulin-1 (Erythrocyte tropomodulin) (E-Tmod)	12309000	11812500	12999600	12599200	12188900	11981700	12725200	11775600	11054700	10277400	12566900	12183900	11094700	10265500	11884900	12225700	1.18803e+07
O75643	SNRNP200	U5 small nuclear ribonucleoprotein 200 kDa helicase (EC 3.6.4.13) (Activating signal cointegrator 1 complex subunit 3-like 1) (BRR2 homolog) (U5 snRNP-specific 200 kDa protein) (U5-200KD)	13219600	13119300	11552800	12081400	13270300	13104300	11091400	11159200	11592100	11194200	11466400	10870600	11308300	11753200	11636900	10314400	1.18392e+07
O43776	NARS1	Asparagine--tRNA ligase, cytoplasmic (EC 6.1.1.22) (Asparaginyl-tRNA synthetase) (AsnRS) (Asparaginyl-tRNA synthetase 1)	12326600	12163600	12521200	10572000	11069200	11820100	11611900	11544100	12461100	12432900	11633000	12307400	11017900	12252000	11393400	11775600	1.18154e+07
P01857-1	IGHG1	Immunoglobulin heavy constant gamma 1 (Ig gamma-1 chain C region) (Ig gamma-1 chain C region EU) (Ig gamma-1 chain C region KOL) (Ig gamma-1 chain C region NIE)	7418390	7462710	6926530	8001580	9938390	9925850	11643200	13002200	13066100	11339200	12140400	12304200	14373400	12900900	14017200	17816500	1.18153e+07
Q15393	SF3B3	Splicing factor 3B subunit 3 (Pre-mRNA-splicing factor SF3b 130 kDa subunit) (SF3b130) (STAF130) (Spliceosome-associated protein 130) (SAP 130)	13123600	13303200	11200000	12231600	12825500	12819500	11006200	11380200	11674200	11571300	11306700	10954900	11334200	11583300	11024200	10823100	1.18002e+07
P84103-2	SRSF3	Serine/arginine-rich splicing factor 3 (Pre-mRNA-splicing factor SRP20) (Splicing factor, arginine/serine-rich 3)	12628000	12873400	11797200	13669000	11990600	11802500	12267400	12920100	9451190	7926760	13833800	12251100	7551910	8006760	12838800	13176700	1.17904e+07
Q15056-2	EIF4H	Eukaryotic translation initiation factor 4H (eIF-4H) (Williams-Beuren syndrome chromosomal region 1 protein)	11389000	10367300	9761590	9215140	10997100	11461900	12172700	12131300	12357100	10885800	12144000	12883800	12186700	12780500	13739400	14264300	1.17418e+07
Q99735	MGST2	Microsomal glutathione S-transferase 2 (Microsomal GST-2) (EC 2.5.1.18) (Glutathione peroxidase MGST2) (EC 1.11.1.-) (Leukotriene C4 synthase MGST2) (EC 4.4.1.20) (Microsomal glutathione S-transferase II) (Microsomal GST-II)	11043800	12677100	13913500	14874200	13227300	9379090	14155600	14016200	11295700	7996510	7465000	10820100	9761750	10127100	10229600	10813900	1.1739e+07
P52943	CRIP2	Cysteine-rich protein 2 (CRP-2) (Protein ESP1)	13922800	11427100	9600120	8967360	12094400	11242600	13602900	11023600	12447500	11841500	12212300	11261000	12549800	12025700	13020700	10677700	1.1736e+07
Q9UBT2	UBA2	SUMO-activating enzyme subunit 2 (EC 2.3.2.-) (Anthracycline-associated resistance ARX) (Ubiquitin-like 1-activating enzyme E1B) (Ubiquitin-like modifier-activating enzyme 2)	13497200	12880600	12815000	11249600	12739400	13371400	11332200	10931300	10835500	11188000	10660400	11348600	10752800	11324800	10758700	10143400	1.17289e+07
P25205	MCM3	DNA replication licensing factor MCM3 (EC 3.6.4.12) (DNA polymerase alpha holoenzyme-associated protein P1) (P1-MCM3) (RLF subunit beta) (p102)	15146300	12541100	7124800	6273780	14988400	13308100	11323400	10591500	13267200	12035200	11511500	10355300	13237800	12807400	10975600	10374300	1.17007e+07
P46926	GNPDA1	Glucosamine-6-phosphate isomerase 1 (EC 3.5.99.6) (Glucosamine-6-phosphate deaminase 1) (GNPDA 1) (GlcN6P deaminase 1) (Oscillin)	11779200	12821200	12429800	11821700	10418800	11737400	11503800	12487900	10581000	12129200	10943900	12368800	10415900	11285500	11227800	12968000	1.16942e+07
P05387	RPLP2	Large ribosomal subunit protein P2 (60S acidic ribosomal protein P2) (Renal carcinoma antigen NY-REN-44)	11881300	12044700	10132500	11798300	10987100	8535360	14327700	13427500	11761500	9311900	15053000	11684900	9049310	10740400	13144100	12434300	1.16771e+07
Q969X5-2	ERGIC1	Endoplasmic reticulum-Golgi intermediate compartment protein 1 (ER-Golgi intermediate compartment 32 kDa protein) (ERGIC-32)	11104400	12019200	12088500	11741500	11170900	11448800	11716500	12180200	11350800	12278400	11701800	12658600	11288900	11357900	11451000	11235300	1.16724e+07
P47985	UQCRFS1	Cytochrome b-c1 complex subunit Rieske, mitochondrial (EC 7.1.1.8) (Complex III subunit 5) (Cytochrome b-c1 complex subunit 5) (Rieske iron-sulfur protein) (RISP) (Rieske protein UQCRFS1) (Ubiquinol-cytochrome c reductase iron-sulfur subunit) [Cleaved into: Cytochrome b-c1 complex subunit 9 (Su9) (Subunit 9) (8 kDa subunit 9) (Complex III subunit IX) (Cytochrome b-c1 complex subunit 11) (UQCRFS1 …	4186440	6615590	12110300	18587600	7526020	8186670	15228700	15897100	7575630	6847950	15931200	16412800	5801950	7289990	15069600	14864700	1.16483e+07
P62333	PSMC6	26S proteasome regulatory subunit 10B (26S proteasome AAA-ATPase subunit RPT4) (Proteasome 26S subunit ATPase 6) (Proteasome subunit p42)	11517000	11031800	12220800	11155300	11489400	11390400	11280900	11558000	11495200	11684500	11895600	11577800	11836700	11995100	11913200	12159800	1.16284e+07
Q96E17	RAB3C	Ras-related protein Rab-3C	10458800	8913670	7801900	7486170	10031400	9065920	13030700	14072700	12427800	12042000	14540000	12615800	12719300	11431300	13772200	13928100	1.16113e+07
Q9Y490	TLN1	Talin-1	13480400	12572900	12192000	9791480	11846400	12183800	10729200	10237500	12266900	12261500	10645400	10638700	12598700	11890500	11058000	10952300	1.16077e+07
P21266	GSTM3	Glutathione S-transferase Mu 3 (EC 2.5.1.18) (GST class-mu 3) (GSTM3-3) (hGSTM3-3)	13544500	12560900	14530300	12187500	10105400	10730600	12043700	12705600	9477370	10154400	11879400	11542500	9242870	9752440	11246000	11557200	1.1594e+07
Q92542-2	NCSTN	Nicastrin	10063100	14277300	10137900	14075900	11371500	13800500	9614280	13336600	9835730	12914600	9606910	13857400	9749760	11417600	8597390	11649400	1.15785e+07
P63267-2	ACTG2	Actin, gamma-enteric smooth muscle (EC 3.6.4.-) (Alpha-actin-3) (Gamma-2-actin) (Smooth muscle gamma-actin) [Cleaved into: Actin, gamma-enteric smooth muscle, intermediate form]	13601100	11770200	13075900	11064300	12730800	11489100	11137900	11178900	12228000	11415800	12203000	10170100	9890660	9516050	10793900	9876750	1.14859e+07
Q8TAQ2-2	SMARCC2	SWI/SNF complex subunit SMARCC2 (BRG1-associated factor 170) (BAF170) (SWI/SNF complex 170 kDa subunit) (SWI/SNF-related matrix-associated actin-dependent regulator of chromatin subfamily C member 2)	11452200	12114600	11842800	12613400	12494200	11887300	11616800	12934000	10177900	9920710	11861300	11425200	9771950	9430850	11864600	11297000	1.14695e+07
P07686	HEXB	Beta-hexosaminidase subunit beta (EC 3.2.1.52) (Beta-N-acetylhexosaminidase subunit beta) (Hexosaminidase subunit B) (Cervical cancer proto-oncogene 7 protein) (HCC-7) (N-acetyl-beta-glucosaminidase subunit beta) [Cleaved into: Beta-hexosaminidase subunit beta chain B; Beta-hexosaminidase subunit beta chain A]	11567100	11705900	17108900	18949400	11940100	10491100	11136300	11121600	10278800	8517990	10342600	10688800	8779020	8560340	10412800	9306250	1.14576e+07
Q9NQC3-2	RTN4	Reticulon-4 (Foocen) (Neurite outgrowth inhibitor) (Nogo protein) (Neuroendocrine-specific protein) (NSP) (Neuroendocrine-specific protein C homolog) (RTN-x) (Reticulon-5)	16206000	14394000	15326500	12425000	14939300	11603200	12208300	8928100	10945400	8330300	9243210	11097600	11397700	8099660	9495820	8080600	1.14502e+07
Q16795	NDUFA9	NADH dehydrogenase [ubiquinone] 1 alpha subcomplex subunit 9, mitochondrial (Complex I-39kD) (CI-39kD) (NADH-ubiquinone oxidoreductase 39 kDa subunit)	4416070	7234920	11056200	15970900	7666140	8024450	14338200	17018800	7416030	7313550	15828300	16192900	5648630	7220120	16907100	15143200	1.14296e+07
P27449	ATP6V0C	V-type proton ATPase 16 kDa proteolipid subunit c (V-ATPase 16 kDa proteolipid subunit c) (Vacuolar proton pump 16 kDa proteolipid subunit c)	8272800	12423100	9021670	11080900	11317100	12914200	9793690	15108200	11289000	11310300	11478600	12655200	10377100	13210900	11176200	13070700	1.14282e+07
P33993	MCM7	DNA replication licensing factor MCM7 (EC 3.6.4.12) (CDC47 homolog) (P1.1-MCM3)	14918800	12082400	6519630	6101210	14078800	13589100	10794100	9789230	13658200	12191700	10765200	10169400	12910200	12245500	10674600	10420400	1.14187e+07
P33316	DUT	Deoxyuridine 5'-triphosphate nucleotidohydrolase, mitochondrial (dUTPase) (EC 3.6.1.23) (dUTP pyrophosphatase)	11754300	12761500	9254270	10033100	12000900	12985400	11052400	10832900	11570400	13380500	10642300	11565400	11978600	12160800	9596780	10368500	1.1392e+07
P11413-2	G6PD	Glucose-6-phosphate 1-dehydrogenase (G6PD) (EC 1.1.1.49)	11744600	12111700	12957600	12069100	10868800	11346200	10574500	10044400	11032300	11737400	10496500	11106900	11547000	11577900	11130300	11190400	1.13509e+07
P49321	NASP	Nuclear autoantigenic sperm protein (NASP)	14503600	12621600	8901820	7519800	13691600	13830700	10709100	9333960	12182500	12844300	9502330	9235880	12965600	12905700	9441380	9327520	1.13238e+07
Q13308-6	PTK7	Inactive tyrosine-protein kinase 7 (Colon carcinoma kinase 4) (CCK-4) (Protein-tyrosine kinase 7) (Pseudo tyrosine kinase receptor 7) (Tyrosine-protein kinase-like 7)	12886500	12928700	14591200	13010900	12130700	11479700	10121300	9809840	12051300	10450000	9930340	8961440	10943100	10185900	9776380	8175900	1.13138e+07
P61916	NPC2	NPC intracellular cholesterol transporter 2 (Epididymal secretory protein E1) (Human epididymis-specific protein 1) (He1) (Niemann-Pick disease type C2 protein)	14412900	14966500	20342200	20008700	10884800	9576070	7342120	10898100	5948710	6844890	7504730	9671340	7505650	7365920	8365090	7039560	1.13087e+07
Q9P0L0	VAPA	Vesicle-associated membrane protein-associated protein A (VAMP-A) (VAMP-associated protein A) (VAP-A) (33 kDa VAMP-associated protein) (VAP-33)	10744400	11068400	11859300	13031100	11196800	11196600	11744900	12165200	11349200	10867600	11592700	11933600	9688670	9676490	11094600	11241400	1.12942e+07
Q13162	PRDX4	Peroxiredoxin-4 (EC 1.11.1.24) (Antioxidant enzyme AOE372) (AOE37-2) (Peroxiredoxin IV) (Prx-IV) (Thioredoxin peroxidase AO372) (Thioredoxin-dependent peroxide reductase A0372) (Thioredoxin-dependent peroxiredoxin 4)	12954300	12377900	11213600	11393000	11823800	11611500	9881970	10800100	11374500	12304800	10266100	10363700	10716800	13100200	10108800	9817970	1.12937e+07
Q9UMS4	PRPF19	Pre-mRNA-processing factor 19 (EC 2.3.2.27) (Nuclear matrix protein 200) (PRP19/PSO4 homolog) (hPso4) (RING-type E3 ubiquitin transferase PRP19) (Senescence evasion factor)	12126600	12634700	11634400	11303200	12450300	11917600	10700800	11862200	10462200	9833150	10945300	11049600	9484820	10005500	11964800	10085300	1.12371e+07
Q96HE7	ERO1A	ERO1-like protein alpha (ERO1-L) (ERO1-L-alpha) (EC 1.8.4.-) (Endoplasmic oxidoreductin-1-like protein) (Endoplasmic reticulum oxidoreductase alpha) (Oxidoreductin-1-L-alpha)	13159500	12297700	10691600	10375300	12602300	11314700	10033600	10318000	11459100	12586300	9660330	10304000	11309400	12218000	10421400	10097600	1.12347e+07
Q9H8H3	TMT1A	N6-adenosine-methyltransferase TMT1A (EC 2.1.1.348) (Methyltransferase TMT1A) (Methyltransferase-like protein 7A) (Protein AAM-B) (Thiol methyltransferase 1A)	11866500	13296100	20719300	19286200	10656500	11502600	9275710	10054200	8946100	8523770	8553360	8728210	6342170	7580350	9051630	7573700	1.12287e+07
P43487-2	RANBP1	Ran-specific GTPase-activating protein (Ran-binding protein 1) (RanBP1)	13737400	12361900	9738450	7983080	12786000	11171500	9259740	10411400	12331900	12012500	10317600	10844800	12375900	12975200	11210000	10366700	1.12246e+07
P22570-3	FDXR	NADPH:adrenodoxin oxidoreductase, mitochondrial (AR) (Adrenodoxin reductase) (EC 1.18.1.6) (Ferredoxin--NADP(+) reductase) (Ferredoxin reductase)	10030700	9925650	16714600	16845300	7417540	8704020	15637100	15962200	7320590	7765660	13155300	12361900	6299240	6889080	10973000	10639600	1.1193e+07
O75947	ATP5PD	ATP synthase subunit d, mitochondrial (ATPase subunit d) (ATP synthase peripheral stalk subunit d)	10027200	10733200	13863400	15111500	10350100	10548900	12420500	12834000	10344000	9118680	11321200	12140900	8307010	9415700	11415600	9604740	1.11453e+07
P51610-4	HCFC1	Host cell factor 1 (HCF) (HCF-1) (C1 factor) (CFF) (VCAF) (VP16 accessory protein) [Cleaved into: HCF N-terminal chain 1; HCF N-terminal chain 2; HCF N-terminal chain 3; HCF N-terminal chain 4; HCF N-terminal chain 5; HCF N-terminal chain 6; HCF C-terminal chain 1; HCF C-terminal chain 2; HCF C-terminal chain 3; HCF C-terminal chain 4; HCF C-terminal chain 5; HCF C-terminal chain 6]	12593300	12376500	11372400	11786600	12352700	11994000	10359300	11013700	10885800	10642800	10173600	9921300	10264000	10371400	10444300	10465100	1.11181e+07
P38606	ATP6V1A	V-type proton ATPase catalytic subunit A (V-ATPase subunit A) (EC 7.1.2.2) (V-ATPase 69 kDa subunit) (Vacuolar ATPase isoform VA68) (Vacuolar proton pump subunit alpha)	10985700	13462900	9813640	9711240	10571800	12015700	10811900	12672900	9947740	11994300	10400500	11635300	10077400	11449100	10149900	11763700	1.1115e+07
O14813	PHOX2A	Paired mesoderm homeobox protein 2A (ARIX1 homeodomain protein) (Aristaless homeobox protein homolog) (Paired-like homeobox 2A)	11272600	10678500	11004600	10391400	12231400	11022100	10447800	10553000	12444100	10243300	11658200	10775000	11519600	10297500	11911200	10994900	1.10953e+07
P60660	MYL6	Myosin light polypeptide 6 (17 kDa myosin light chain) (LC17) (Myosin light chain 3) (MLC-3) (Myosin light chain alkali 3) (Myosin light chain A3) (Smooth muscle and nonmuscle myosin light chain alkali 6)	11198600	10930100	12424200	12302800	10407100	11133000	9609500	9220390	11240800	10716700	11015700	10112000	10948600	12127900	10983300	13093800	1.10818e+07
Q96BM9	ARL8A	ADP-ribosylation factor-like protein 8A (ADP-ribosylation factor-like protein 10B) (Novel small G protein indispensable for equal chromosome segregation 2)	10110200	12137500	10212800	12406700	10009000	10926500	11633700	13059300	10149600	12387200	10100100	12371700	10226200	10551200	10338700	9935900	1.10546e+07
P22695	UQCRC2	Cytochrome b-c1 complex subunit 2, mitochondrial (Complex III subunit 2) (Core protein II) (Ubiquinol-cytochrome-c reductase complex core protein 2)	4831410	6670690	15549900	19870000	8084230	7714590	15239700	16828000	7031600	6324530	13940300	14687500	5204300	5881980	13514000	13064300	1.10508e+07
P10599	TXN	Thioredoxin (Trx) (ATL-derived factor) (ADF) (Surface-associated sulphydryl protein) (SASP) (allergen Hom s Trx)	11321000	11126300	10473500	11862800	12360600	10599700	10054500	11473900	10058500	13264800	11052400	9959350	10648800	11663800	9472350	11501000	1.10369e+07
P28066	PSMA5	Proteasome subunit alpha type-5 (Macropain zeta chain) (Multicatalytic endopeptidase complex zeta chain) (Proteasome zeta chain)	11964900	11353300	11789300	10819500	11544300	11964600	10985800	11203800	10858400	10599800	10982000	10426400	10395900	10840900	10898100	9511220	1.10338e+07
P28074	PSMB5	Proteasome subunit beta type-5 (EC 3.4.25.1) (Macropain epsilon chain) (Multicatalytic endopeptidase complex epsilon chain) (Proteasome chain 6) (Proteasome epsilon chain) (Proteasome subunit MB1) (Proteasome subunit X)	11484300	10458200	11767900	10431400	10619800	11074400	10521900	11025900	11063600	11105200	10745600	10788800	11185900	10791200	11013500	11924500	1.09989e+07
P12532	CKMT1A	Creatine kinase U-type, mitochondrial (EC 2.7.3.2) (Acidic-type mitochondrial creatine kinase) (Mia-CK) (Ubiquitous mitochondrial creatine kinase) (U-MtCK)	10133900	10332100	7583950	8089690	9636730	9420250	12715900	14264600	10728200	11538200	13010700	13911100	9917130	11258000	12943700	11638600	1.09969e+07
Q16186	ADRM1	Proteasomal ubiquitin receptor ADRM1 (110 kDa cell membrane glycoprotein) (Gp110) (Adhesion-regulating molecule 1) (ARM-1) (Proteasome regulatory particle non-ATPase 13) (hRpn13) (Rpn13 homolog)	15849600	14437900	13078800	11454600	10399700	11754100	9653140	11775600	8703170	7813730	8808560	9520280	9922340	10145800	9914550	9032960	1.09825e+07
P32322	PYCR1	Pyrroline-5-carboxylate reductase 1, mitochondrial (P5C reductase 1) (P5CR 1) (EC 1.5.1.2)	9641620	9812970	10835800	10856100	9537680	9279660	12223500	13052300	11334000	11188300	12214000	11787300	10606000	10476000	11490700	10940300	1.09518e+07
O43396	TXNL1	Thioredoxin-like protein 1 (32 kDa thioredoxin-related protein)	10576300	10499000	10288000	9204100	10169800	10641100	11013800	10304500	11402200	11752100	11458600	11399600	11087400	12069600	11300500	12374400	1.09504e+07
Q9NY33	DPP3	Dipeptidyl peptidase 3 (EC 3.4.14.4) (Dipeptidyl aminopeptidase III) (Dipeptidyl arylamidase III) (Dipeptidyl peptidase III) (DPP III) (Enkephalinase B)	11122000	11234900	11383200	10633200	10940200	11381400	10874000	11236100	10647600	11250100	9954610	10671900	10953500	11079000	10671100	10974700	1.09452e+07
P52701	MSH6	DNA mismatch repair protein Msh6 (hMSH6) (G/T mismatch-binding protein) (GTBP) (GTMBP) (MutS protein homolog 6) (MutS-alpha 160 kDa subunit) (p160)	13999200	12102300	9620250	8566000	13128400	11655500	10553000	9823750	11976200	10992500	10116500	9371980	11426300	10988300	9961590	9395090	1.09295e+07
O43390	HNRNPR	Heterogeneous nuclear ribonucleoprotein R (hnRNP R)	12783600	12268100	9493420	10416800	11481800	10826100	12166300	13118900	8304880	7474670	13074000	11792200	6978570	7195200	13618800	12241000	1.09257e+07
P53999	SUB1	Activated RNA polymerase II transcriptional coactivator p15 (Positive cofactor 4) (PC4) (SUB1 homolog) (p14)	10793100	10710700	11644900	13647000	11065300	12083500	11029600	11118500	10363500	8881030	11275500	11278700	9314550	10997300	10257100	10068200	1.09149e+07
Q96SI9-2	STRBP	Spermatid perinuclear RNA-binding protein	12294100	12657000	10495400	10723600	11871900	11364400	11912300	12686900	8816630	7065090	12340500	11559300	7846420	7816300	11677200	11345600	1.09014e+07
Q9BRJ2	MRPL45	Large ribosomal subunit protein mL45 (39S ribosomal protein L45, mitochondrial) (L45mt) (MRP-L45)	10150900	11043300	13499700	15035700	10770900	10776500	10781500	12039700	9527800	9975780	10597700	11205400	8048900	10365700	9842110	8668030	1.08893e+07
O00303	EIF3F	Eukaryotic translation initiation factor 3 subunit F (eIF3f) (Deubiquitinating enzyme eIF3f) (EC 3.4.19.12) (Eukaryotic translation initiation factor 3 subunit 5) (eIF-3-epsilon) (eIF3 p47)	12113200	11188800	11413200	10085400	11618700	10785300	10567200	10604900	9591160	9319650	11682800	10149700	10327200	10122700	12037600	11961400	1.08762e+07
O15498	YKT6	Synaptobrevin homolog YKT6 (EC 2.3.1.-)	12060800	11640300	8835390	8427160	10247200	11791000	11022200	10160900	11090500	12027700	10641900	11407700	11848700	10995300	10743400	10623700	1.08534e+07
A0A7I2V507	DDX5	RNA helicase (EC 3.6.4.13)	10712100	10923300	9997030	10360000	11778400	10370700	12353000	12442100	10319100	8660180	12451800	11307000	8594280	8909170	13235400	10782900	1.08461e+07
P31483	TIA1	Cytotoxic granule associated RNA binding protein TIA1 (Nucleolysin TIA-1 isoform p40) (RNA-binding protein TIA-1) (T-cell-restricted intracellular antigen-1) (TIA-1) (p40-TIA-1)	10168500	10356800	10633200	11137600	11174600	10459500	11322200	12075400	9881520	9059430	11869300	11096200	9202360	9360480	12402400	12097400	1.07827e+07
O75489	NDUFS3	NADH dehydrogenase [ubiquinone] iron-sulfur protein 3, mitochondrial (EC 7.1.1.2) (Complex I-30kD) (CI-30kD) (NADH-ubiquinone oxidoreductase 30 kDa subunit)	6096540	8257670	10873000	14880300	9084370	9147210	12690700	14474100	8822300	7957450	12898100	14044400	7787270	8252450	13488600	12271400	1.077e+07
Q08945	SSRP1	FACT complex subunit SSRP1 (Chromatin-specific transcription elongation factor 80 kDa subunit) (Facilitates chromatin transcription complex 80 kDa subunit) (FACT 80 kDa subunit) (FACTp80) (Facilitates chromatin transcription complex subunit SSRP1) (Recombination signal sequence recognition protein 1) (Structure-specific recognition protein 1) (hSSRP1) (T160)	8300430	7974070	8322370	8712590	9219790	9008220	13106500	11994900	13425000	13443800	9680710	11016300	12270900	13218500	12079300	10501400	1.07503e+07
Q12931-2	TRAP1	Heat shock protein 75 kDa, mitochondrial (HSP 75) (TNFR-associated protein 1) (Tumor necrosis factor type 1 receptor-associated protein) (TRAP-1)	9535700	10155300	10050400	11806700	9766950	9854980	11300200	12246600	11049400	11830800	10779100	11372400	10212100	11407600	10459500	10198100	1.07409e+07
Q9UM22	EPDR1	Mammalian ependymin-related protein 1 (MERP-1) (Upregulated in colorectal cancer gene 1 protein)	10044300	12290100	17220400	20376300	12073800	9861340	10258700	8977770	8458490	7898200	8933880	8921020	8041760	7769200	8976120	7906840	1.0736e+07
Q9NX14-2	NDUFB11	NADH dehydrogenase [ubiquinone] 1 beta subcomplex subunit 11, mitochondrial (Complex I-ESSS) (CI-ESSS) (NADH-ubiquinone oxidoreductase ESSS subunit) (Neuronal protein 17.3) (Np17.3) (p17.3)	5554420	7114210	11849800	15864000	8715000	9255560	14947000	16203000	8095090	7208950	13443400	12745200	5786770	7999800	13753400	11793600	1.07258e+07
O94925	GLS	Glutaminase kidney isoform, mitochondrial (GLS) (EC 3.5.1.2) (K-glutaminase) (L-glutamine amidohydrolase) [Cleaved into: Glutaminase kidney isoform, mitochondrial 68 kDa chain; Glutaminase kidney isoform, mitochondrial 65 kDa chain]	9863740	10244000	11378500	11531300	9340810	9194100	10879900	12212300	10233800	11157300	11473000	11508500	10285400	10738800	11021100	10381300	1.07206e+07
P14866	HNRNPL	Heterogeneous nuclear ribonucleoprotein L (hnRNP L)	11344300	11933500	10635500	10446500	11489800	10130500	11221600	11796900	8337380	8011690	12553400	11296500	7695970	7912740	13435200	11824900	1.07124e+07
Q92973-2	TNPO1	Transportin-1 (Importin beta-2) (Karyopherin beta-2) (M9 region interaction protein) (MIP)	11415900	10793600	11548400	11202500	10844600	10692000	10378600	10638600	10424000	9997620	11035300	11161600	10160100	10304800	10565900	9769440	1.07099e+07
O00425	IGF2BP3	Insulin-like growth factor 2 mRNA-binding protein 3 (IGF2 mRNA-binding protein 3) (IMP-3) (IGF-II mRNA-binding protein 3) (KH domain-containing protein overexpressed in cancer) (hKOC) (VICKZ family member 3)	11692900	12790600	15392000	14570400	13922400	12252300	9028080	9346950	8726590	6685280	9923320	9659400	8122850	7301670	10245800	9241470	1.0705e+07
Q9NX40	OCIAD1	OCIA domain-containing protein 1 (Ovarian cancer immunoreactive antigen domain containing 1) (Ovarian carcinoma immunoreactive antigen)	7029410	8235950	13392300	14186200	10191200	9565960	12686000	13409700	8910910	7435170	12463600	12473500	7615140	8327290	12855100	11479000	1.07019e+07
P35222	CTNNB1	Catenin beta-1 (Beta-catenin)	11476400	12201500	11130800	10643800	11848300	11249700	10029300	10221800	11048700	10170600	9978500	10093400	9954040	10537400	10358100	9176770	1.07002e+07
A0A024R4E5	HDLBP	High density lipoprotein binding protein (High density lipoprotein binding protein (Vigilin), isoform CRA_a)	9847050	10896600	10964900	10310700	10536500	10617900	11514700	10752800	11420500	10234300	11224600	11114200	10185800	9806600	11149400	10340500	1.06929e+07
P61764	STXBP1	Syntaxin-binding protein 1 (MUNC18-1) (N-Sec1) (Protein unc-18 homolog 1) (Unc18-1) (Protein unc-18 homolog A) (Unc-18A) (p67)	11014900	10901000	9726380	9023380	11080500	10012500	11337100	11062500	11084500	10345200	11246500	11114600	10495000	11228000	11025900	10410800	1.06903e+07
Q9UBB4	ATXN10	Ataxin-10 (Brain protein E46 homolog) (Spinocerebellar ataxia type 10 protein)	12490200	10279600	9937290	7680880	10940000	10032600	10657600	10431400	11150200	11041800	11926400	9663490	11588000	10130700	11430100	11204400	1.06692e+07
Q8IXI1	RHOT2	Mitochondrial Rho GTPase 2 (MIRO-2) (hMiro-2) (EC 3.6.5.-) (Ras homolog gene family member T2)	10901300	11256300	13235200	13376800	11319300	9492080	10900200	10956100	9309080	8866160	10454900	10911700	8572660	8646790	10330700	8183970	1.06587e+07
O14828	SCAMP3	Secretory carrier-associated membrane protein 3 (Secretory carrier membrane protein 3)	10209000	9676420	10639800	11131400	11157400	10699300	10749600	10430800	10972300	11509100	10516700	10521100	10775200	11312500	10319900	10025000	1.06565e+07
P29992	GNA11	Guanine nucleotide-binding protein subunit alpha-11 (G alpha-11) (G-protein subunit alpha-11) (Guanine nucleotide-binding protein G(y) subunit alpha)	11309100	10962400	12052200	12159600	11507900	10395000	10796200	10577100	10692400	8515440	11123900	10546100	9646070	9047160	10521600	9750100	1.06556e+07
P47756	CAPZB	F-actin-capping protein subunit beta (CapZ beta)	12494000	12315500	11514500	9608680	10970300	10965500	10056600	10150200	10760000	10759300	9582040	9852700	10438500	10069100	9989680	9267280	1.06539e+07
O15258	RER1	Protein RER1	10499600	10718500	11465400	11178800	10424000	10461900	10750300	11454500	10823300	10736200	10522300	10895400	9692420	10501800	10827200	9275240	1.06385e+07
E9PNQ8	THY1	Thy-1 cell surface antigen	14222000	12219800	18618900	10804900	12112200	9880970	10113100	10500100	8813090	6875850	12181700	8932020	7849540	7104500	9497240	8196680	10638451
P11117	ACP2	Lysosomal acid phosphatase (LAP) (EC 3.1.3.2)	9890500	12007500	13290200	15158600	10369200	10483800	9883860	11737900	8955830	9615510	10013600	11356600	8127550	8833430	9555010	10052500	1.0627e+07
Q9P2J5	LARS1	Leucine--tRNA ligase, cytoplasmic (EC 6.1.1.4) (Leucyl-tRNA synthetase) (LeuRS)	10456700	10721100	10074400	9541650	10584700	11078900	10511400	10466800	10719000	10962200	10740100	10686800	11244200	10622600	10765800	10964400	1.06221e+07
Q15181	PPA1	Inorganic pyrophosphatase (EC 3.6.1.1) (Pyrophosphate phospho-hydrolase) (PPase)	11582700	11680000	9350070	8299040	10836200	11455400	10585900	10983100	10386500	11330400	9947930	10528000	10927100	11339700	9485660	10588800	1.06196e+07
P35221	CTNNA1	Catenin alpha-1 (Alpha E-catenin) (Cadherin-associated protein) (Renal carcinoma antigen NY-REN-13)	11284900	11734800	12307800	12824700	11782900	11145100	9770470	9234160	11332600	9902520	9756110	8967540	10330100	9988010	9501250	8321820	1.06082e+07
Q9NVI7-2	ATAD3A	ATPase family AAA domain-containing protein 3A	7141690	9195810	13721400	15571800	10926400	10344500	11483700	12306200	9254620	8528630	10684700	11834300	7725210	8159780	10889100	10379000	1.06014e+07
O75131	CPNE3	Copine-3 (Copine III)	13380200	12323900	13545300	12820100	12990200	12044900	10875100	11617900	6728800	5723350	9603080	10161000	5410770	7399650	9256900	9488200	1.05979e+07
O75915	ARL6IP5	PRA1 family protein 3 (ADP-ribosylation factor-like protein 6-interacting protein 5) (ARL-6-interacting protein 5) (Aip-5) (Cytoskeleton-related vitamin A-responsive protein) (Dermal papilla-derived protein 11) (GTRAP3-18) (Glutamate transporter EAAC1-interacting protein) (JM5) (Prenylated Rab acceptor protein 2) (Protein JWa) (Putative MAPK-activating protein PM27)	9966330	10771000	12538700	13171500	11137000	11360400	10073600	10538400	10892500	10277600	10047200	10041200	9318680	9966530	10550800	8798700	1.05822e+07
O15347	HMGB3	High mobility group protein B3 (High mobility group protein 2a) (HMG-2a) (High mobility group protein 4) (HMG-4)	10882700	10371700	9875080	10270000	10858500	10871100	9731780	10775800	10750300	9491560	9603140	10401700	10411500	11673000	11502700	11761900	1.05727e+07
Q96CS3	FAF2	FAS-associated factor 2 (UBX domain-containing protein 3B) (UBX domain-containing protein 8)	10484700	11776500	11457100	11413900	11192700	9974300	10238200	11457600	10840000	10006600	9629740	10817100	9786030	10320100	9762810	8662550	1.05692e+07
Q7L1Q6-3	BZW1	eIF5-mimic protein 2 (Basic leucine zipper and W2 domain-containing protein 1) (Protein Orf)	11827400	10907100	9125450	8166940	10829000	10966300	10298800	9943070	11691400	11775400	10511200	9991130	11531300	11209200	10581700	9338280	1.05385e+07
Q9UQ80	PA2G4	Proliferation-associated protein 2G4 (Cell cycle protein p38-2G4 homolog) (hG4-1) (ErbB3-binding protein 1)	11611600	10332800	9863460	8660820	10929000	10852100	10882300	10285500	10584300	9706230	10814200	10524900	10917000	10686600	10930600	10909700	1.05193e+07
P35080-2	PFN2	Profilin-2 (Profilin II)	11169500	10452900	12421700	11645600	9671140	9295030	9119960	8411590	10033000	12398900	10354700	9811370	11171600	10452100	9800980	10985200	1.05009e+07
Q13838	DDX39B	Spliceosome RNA helicase DDX39B (EC 3.6.4.13) (56 kDa U2AF65-associated protein) (ATP-dependent RNA helicase p47) (DEAD box protein UAP56) (HLA-B-associated transcript 1 protein)	11689400	13204500	11495300	10248300	12180500	10415600	10052300	11488300	7974760	7747870	11493000	10186600	7860010	8060740	10525600	10104100	1.04876e+07
P54136	RARS1	Arginine--tRNA ligase, cytoplasmic (EC 6.1.1.19) (Arginyl-tRNA synthetase) (ArgRS)	10386900	10190200	10838000	10257300	9705060	10460700	10579000	11070300	9978610	10042300	10975600	11315900	10091500	10407200	10812700	10791700	1.04857e+07
P07305	H1-0	Histone H1.0 (Histone H1') (Histone H1(0)) [Cleaved into: Histone H1.0, N-terminally processed]	6928860	8231340	12793200	17485800	9414260	8275490	11507800	13885700	5579570	4321650	13495900	13080800	4657330	5407060	16170500	14674600	1.04669e+07
O43143	DHX15	ATP-dependent RNA helicase DHX15 (EC 3.6.4.13) (ATP-dependent RNA helicase #46) (DEAH box protein 15) (Splicing factor Prp43) (hPrp43)	11905100	11416400	10748800	10243400	11019700	11245800	9784440	9944090	9828520	9822690	9988150	10066000	9967960	10041000	10341400	10301300	1.04641e+07
P07814	EPRS1	Bifunctional glutamate/proline--tRNA ligase (Bifunctional aminoacyl-tRNA synthetase) (Cell proliferation-inducing gene 32 protein) (Glutamatyl-prolyl-tRNA synthetase) [Includes: Glutamate--tRNA ligase (EC 6.1.1.17) (Glutamyl-tRNA synthetase) (GluRS); Proline--tRNA ligase (EC 6.1.1.15) (Prolyl-tRNA synthetase)]	10319200	10186600	10866700	10583800	9886910	10616100	10579000	10670400	10472400	10571200	10402400	10710600	10297700	10347400	10460600	10408600	1.0462e+07
Q9C0H2-2	TTYH3	Protein tweety homolog 3 (hTTY3)	5320170	16333200	3883200	11934100	5019750	16482000	5197700	16254300	6264520	16989400	4853830	14543800	5578520	15107500	4696510	13775200	1.0455e+07
P62942	FKBP1A	Peptidyl-prolyl cis-trans isomerase FKBP1A (PPIase FKBP1A) (EC 5.2.1.8) (12 kDa FK506-binding protein) (12 kDa FKBP) (FKBP-12) (Calstabin-1) (FK506-binding protein 1A) (FKBP-1A) (Immunophilin FKBP12) (Rotamase)	9418660	11309200	10165400	10048300	9056790	10057400	10566900	10570700	9646350	11429400	11126700	11018500	10630200	9817530	11399000	11928500	1.04442e+07
P62714	PPP2CB	Serine/threonine-protein phosphatase 2A catalytic subunit beta isoform (PP2A-beta) (EC 3.1.3.16)	15504300	14315500	9807420	8198030	10727400	10090100	8947680	10012400	10008200	9780560	8008680	9181700	10421300	10074500	9113780	8333660	1.04218e+07
Q15005	SPCS2	Signal peptidase complex subunit 2 (Microsomal signal peptidase 25 kDa subunit) (SPase 25 kDa subunit)	11110900	10968600	11956800	10780800	10813700	10230000	10521400	10300600	11114500	10173900	10330500	10226900	9309730	9956820	9815240	8795190	1.04168e+07
P31937	HIBADH	3-hydroxyisobutyrate dehydrogenase, mitochondrial (HIBADH) (EC 1.1.1.31)	8517980	10247500	15576200	15563000	9032500	9405610	10196700	10533500	8601390	9257890	10514300	11119200	7529350	9388180	9882150	9337240	1.03985e+07
P21281	ATP6V1B2	V-type proton ATPase subunit B, brain isoform (V-ATPase subunit B 2) (Endomembrane proton pump 58 kDa subunit) (HO57) (Vacuolar proton pump subunit B 2)	10869700	12225200	9091180	8854480	9499620	11076100	9754670	11614200	9457850	10900300	9755650	11042700	9822020	11095700	9915700	11128000	1.03932e+07
Q99733-2	NAP1L4	Nucleosome assembly protein 1-like 4 (Nucleosome assembly protein 2) (NAP-2)	10538400	9351380	8004180	7078490	9777100	10025800	10416900	10234400	11510200	10719000	10852200	11055800	11279900	11685500	11242200	11942000	1.03545e+07
O00410	IPO5	Importin-5 (Imp5) (Importin subunit beta-3) (Karyopherin beta-3) (Ran-binding protein 5) (RanBP5)	11435200	11360600	9405660	8459440	10726600	10768300	10000900	10285900	11236600	11398800	9626760	9875870	10891600	10563500	9573580	9556510	1.03476e+07
P54578	USP14	Ubiquitin carboxyl-terminal hydrolase 14 (EC 3.4.19.12) (Deubiquitinating enzyme 14) (Ubiquitin thioesterase 14) (Ubiquitin-specific-processing protease 14)	11326600	10625900	10561700	9125570	10445200	10323000	10344700	9832320	10467400	10625100	10037300	9983150	10594900	10389600	10119400	10123200	1.0323e+07
Q16576	RBBP7	Histone-binding protein RBBP7 (Histone acetyltransferase type B subunit 2) (Nucleosome-remodeling factor subunit RBAP46) (Retinoblastoma-binding protein 7) (RBBP-7) (Retinoblastoma-binding protein p46)	12225700	10959000	10043800	8915100	11545000	11015200	10226200	10443400	10429700	10221100	9295000	9407810	10233500	9973110	9752690	9261630	1.03203e+07
Q6YP21	KYAT3	Kynurenine--oxoglutarate transaminase 3 (EC 2.6.1.7) (Cysteine-S-conjugate beta-lyase 2) (EC 4.4.1.13) (Kynurenine aminotransferase 3) (Kynurenine aminotransferase III) (KATIII) (Kynurenine--glyoxylate transaminase) (EC 2.6.1.63) (Kynurenine--oxoglutarate transaminase III)	9681790	10638900	16072900	15559100	9276360	9209030	10362600	10674300	8023350	8404220	9442660	10522700	7482020	8267860	9663280	9606350	1.0319e+07
Q9H857-2	NT5DC2	5'-nucleotidase domain-containing protein 2 (EC 3.1.3.-)	10005600	10241000	8874010	8820550	10336800	9855070	10317700	11323400	11635800	12006800	10467400	10517600	10739800	11023100	10047100	8754380	1.02967e+07
Q8IZ81	ELMOD2	ELMO domain-containing protein 2	10017900	11100900	10739100	11066000	11022000	10944400	11257800	10443300	10283000	10218800	9823030	10528100	8919490	9093760	9279220	9105340	1.02891e+07
P31689	DNAJA1	DnaJ homolog subfamily A member 1 (DnaJ protein homolog 2) (HSDJ) (Heat shock 40 kDa protein 4) (Heat shock protein J2) (HSJ-2) (Human DnaJ protein 2) (hDj-2)	9930150	8968710	8540450	7147060	9286140	9013420	10377500	10515800	11632600	11494000	11443000	10174200	12078200	11743700	11528600	11203900	1.0289e+07
Q9H299	SH3BGRL3	SH3 domain-binding glutamic acid-rich-like protein 3 (SH3 domain-binding protein 1) (SH3BP-1) (TNF inhibitory protein B1) (TIP-B1)	10051100	10116600	9055230	8407870	9990440	11290800	10568500	9583340	10373900	9309110	11301000	10956400	9783500	9655850	11511400	12751600	1.02855e+07
P11586	MTHFD1	C-1-tetrahydrofolate synthase, cytoplasmic (C1-THF synthase) (Epididymis secretory sperm binding protein) [Cleaved into: C-1-tetrahydrofolate synthase, cytoplasmic, N-terminally processed] [Includes: Methylenetetrahydrofolate dehydrogenase (EC 1.5.1.5); Methenyltetrahydrofolate cyclohydrolase (EC 3.5.4.9); Formyltetrahydrofolate synthetase (EC 6.3.4.3)]	11588700	10838300	9056350	7967300	10866900	10949700	9615220	9288350	11107000	11826400	9370290	9583270	11295100	11668800	9754850	9668130	1.02853e+07
O15511	ARPC5	Actin-related protein 2/3 complex subunit 5 (Arp2/3 complex 16 kDa subunit) (p16-ARC)	11254000	11703500	10725800	9599570	10277400	10836000	10004900	9619290	10308700	11055600	9713820	9565550	10144900	9903510	9996690	9855740	1.02726e+07
P38919	EIF4A3	Eukaryotic initiation factor 4A-III (eIF-4A-III) (eIF4A-III) (EC 3.6.4.13) (ATP-dependent RNA helicase DDX48) (ATP-dependent RNA helicase eIF4A-3) (DEAD box protein 48) (Eukaryotic initiation factor 4A-like NUK-34) (Eukaryotic translation initiation factor 4A isoform 3) (Nuclear matrix protein 265) (NMP 265) (hNMP 265) [Cleaved into: Eukaryotic initiation factor 4A-III, N-terminally processed]	11836300	12756600	9966100	9926050	12127700	11581400	9370760	9744760	8974730	8596070	9992160	9914390	9449630	9014860	10128300	10002500	1.0268e+07
P48147	PREP	Prolyl endopeptidase (PE) (EC 3.4.21.26) (Post-proline cleaving enzyme)	12020800	13416500	11329100	9564840	10849900	10914400	9850580	9823390	9332490	9771800	8733530	9305860	9208120	9626870	9338000	9076960	1.02664e+07
Q9GZT3-2	SLIRP	SRA stem-loop-interacting RNA-binding protein, mitochondrial	10113400	11017400	11344000	13381000	9612960	9467450	10769000	11907300	10000900	10507300	9951310	10432300	8580950	8983510	8609780	9407900	1.02663e+07
P55145	MANF	Mesencephalic astrocyte-derived neurotrophic factor (Arginine-rich protein) (Protein ARMET)	12336100	12355200	9041000	9153140	10129400	9667760	9918640	10952400	11071600	11021300	9250020	9156880	9816560	10920500	8897800	9358720	1.02612e+07
A0A994J7J4	DNM1	dynamin GTPase (EC 3.6.5.5)	11775800	10953200	8379300	6660070	10803200	10359200	10762800	9918060	10713800	10385700	10263100	10597000	11177200	10300800	10573500	10368400	1.02496e+07
O95373	IPO7	Importin-7 (Imp7) (Ran-binding protein 7) (RanBP7)	11736900	11251400	9515260	8416980	10069100	10900600	9293150	10297000	10390000	11235900	9605240	9447580	11307000	11430500	9921950	8884430	1.02476e+07
Q8TB36	GDAP1	Ganglioside-induced differentiation-associated protein 1 (GDAP1)	8909490	9621460	8898870	9386430	9185400	8991180	11150800	12252700	10118900	9717340	11481200	12435700	8896280	9526280	11785300	10996300	1.02411e+07
K7EKE6	LONP1	Lon protease homolog, mitochondrial (EC 3.4.21.53) (Lon protease-like protein) (LONP) (Mitochondrial ATP-dependent protease Lon) (Serine protease 15)	7593020	8679600	12272600	13192600	7940530	8892370	11137500	12761900	8269200	9261000	11072400	12121700	8223290	9586290	11369700	10657700	1.02393e+07
Q9BTV4	TMEM43	Transmembrane protein 43 (Protein LUMA)	9324420	11035100	12113400	13028800	10933600	10766200	10026100	9730590	10376400	9451880	10124100	9587100	8746480	9765700	9401440	9074980	1.0231e+07
P35612	ADD2	Beta-adducin (Erythrocyte adducin subunit beta)	10909300	9769990	6862220	7054440	10945100	10518700	10454300	9596140	11477000	12016800	10489000	9967570	11679800	11193400	9831060	10152300	1.02196e+07
P27694	RPA1	Replication protein A 70 kDa DNA-binding subunit (RP-A p70) (Replication factor A protein 1) (RF-A protein 1) (Single-stranded DNA-binding protein) [Cleaved into: Replication protein A 70 kDa DNA-binding subunit, N-terminally processed]	11862100	10977500	9740890	9822860	12333300	12690400	9561530	8972140	10626600	10672800	8979320	8662060	10492900	10569000	8694940	8049070	1.02139e+07
P62495	ETF1	Eukaryotic peptide chain release factor subunit 1 (Eukaryotic release factor 1) (eRF1) (Protein Cl1) (TB3-1)	10823000	10145000	8442500	7871860	9718600	10431200	10324600	9924580	10991100	11463500	10085400	10276200	11606900	11436800	10120600	9774100	1.02117e+07
O43795-2	MYO1B	Unconventional myosin-Ib (MYH-1c) (Myosin I alpha) (MMI-alpha) (MMIa)	11541200	11718200	9300460	8515190	10051900	10267900	11698000	10896400	9063260	9778540	11664100	9889600	9203660	9077190	9595200	10106600	1.02034e+07
Q96A33	CCDC47	PAT complex subunit CCDC47 (Calumin) (Coiled-coil domain-containing protein 47)	9543900	10115500	10611800	11210300	11044400	10540900	10826300	10529600	10281800	9906050	10045200	9595860	9804980	9834800	9641150	9098160	1.02024e+07
Q8N1G4	LRRC47	Leucine-rich repeat-containing protein 47	11169600	11097900	10031600	8679910	10173500	10233400	9902160	9919090	9932560	10192800	10258900	10111700	10187200	10212800	10115700	10726400	1.0185e+07
P49736	MCM2	DNA replication licensing factor MCM2 (EC 3.6.4.12) (Minichromosome maintenance protein 2 homolog) (Nuclear protein BM28)	13249800	11252800	6021230	5264280	12864800	11833500	10288000	9282830	11824400	10532300	9763850	8881600	11545900	10630100	9445640	9144230	1.01815e+07
P54289-5	CACNA2D1	Voltage-dependent calcium channel subunit alpha-2/delta-1 (Voltage-gated calcium channel subunit alpha-2/delta-1) [Cleaved into: Voltage-dependent calcium channel subunit alpha-2-1; Voltage-dependent calcium channel subunit delta-1]	13305100	10768300	15164400	9035330	12307100	9594240	8434080	9552650	9974400	8566410	10470300	8442740	8582270	8302040	8120810	9158970	1.01775e+07
P23258	TUBG1	Tubulin gamma-1 chain (Gamma-1-tubulin) (Gamma-tubulin complex component 1) (GCP-1)	11301300	10685500	9794110	8126770	10755000	10000900	9803070	9205820	10781500	10662200	9793550	9459460	12011200	10117800	10307700	10032700	1.01719e+07
Q9NR31	SAR1A	GTP-binding protein SAR1a (COPII-associated small GTPase)	10612500	10227600	9139730	8191470	9383800	10200600	10225600	9728950	10722900	11018400	10438900	11018000	11402300	10280600	10589700	9459080	1.01602e+07
Q7L0Y3	TRMT10C	tRNA methyltransferase 10 homolog C (HBV pre-S2 trans-regulated protein 2) (Mitochondrial ribonuclease P protein 1) (Mitochondrial RNase P protein 1) (RNA (guanine-9-)-methyltransferase domain-containing protein 1) (Renal carcinoma antigen NY-REN-49) (mRNA methyladenosine-N(1)-methyltransferase) (EC 2.1.1.-) (tRNA (adenine(9)-N(1))-methyltransferase) (EC 2.1.1.218) (tRNA (guanine(9)-N(1))-methylt…	9009570	10138200	11468300	12904100	9163800	9489420	10585700	11399200	9540850	10483500	9557500	10447900	8640010	9607170	9752380	9543020	1.0144e+07
Q96G23	CERS2	Ceramide synthase 2 (CerS2) (LAG1 longevity assurance homolog 2) (SP260) (Sphingosine N-acyltransferase CERS2) (EC 2.3.1.24) (Tumor metastasis-suppressor gene 1 protein) (Very-long-chain ceramide synthase CERS2) (EC 2.3.1.297)	10284000	10035200	12285600	10922800	10817500	9403790	9985360	9769720	11155400	10255800	10081100	10140200	9309280	9488130	9399080	8297440	1.01351e+07
P23381	WARS1	Tryptophan--tRNA ligase, cytoplasmic (EC 6.1.1.2) (Interferon-induced protein 53) (IFP53) (Tryptophanyl-tRNA synthetase) (TrpRS) (hWRS) [Cleaved into: T1-TrpRS; T2-TrpRS]	10813100	10499400	7737470	7002250	10071300	9966020	9848940	10110300	11114200	11241800	9975830	10831800	10856600	11338300	10283600	10677200	1.01312e+07
P10155	RO60	RNA-binding protein RO60 (60 kDa SS-A/Ro ribonucleoprotein) (60 kDa Ro protein) (60 kDa ribonucleoprotein Ro) (RoRNP) (Ro 60 kDa autoantigen) (Ro60 autoantigen) (Sjoegren syndrome antigen A2) (Sjoegren syndrome type A antigen) (SS-A) (TROVE domain family member 2)	10998500	10737600	14495500	13891800	10730600	10500400	9479650	9371970	8355190	8407470	8746080	8946420	8278100	8624840	8660220	8960270	1.01192e+07
P22570-2	FDXR	NADPH:adrenodoxin oxidoreductase, mitochondrial (AR) (Adrenodoxin reductase) (EC 1.18.1.6) (Ferredoxin--NADP(+) reductase) (Ferredoxin reductase)	7695000	8359230	14109600	14197400	8546720	7825490	12069000	12803900	7312760	7056900	11678500	12721400	6244730	6697810	11594000	10774600	1.00737e+07
O60568	PLOD3	Multifunctional procollagen lysine hydroxylase and glycosyltransferase LH3 [Includes: Procollagen-lysine,2-oxoglutarate 5-dioxygenase 3 (EC 1.14.11.4) (Lysyl hydroxylase 3) (LH3); Procollagen glycosyltransferase (EC 2.4.1.50) (EC 2.4.1.66) (Galactosylhydroxylysine-glucosyltransferase) (Procollagen galactosyltransferase) (Procollagen glucosyltransferase)]	10915100	10455200	10181000	9629630	9628840	9873670	9650100	10065100	11467200	10949000	9407420	9601480	9793340	10364600	9678190	9003550	1.00641e+07
P12081	HARS1	Histidine--tRNA ligase, cytoplasmic (EC 6.1.1.21) (Histidyl-tRNA synthetase) (HisRS)	11059700	10249000	9368550	8051470	9327110	9733880	10268600	9443240	10650300	10586600	10579500	10132200	10873500	10809900	9965310	9678120	1.00296e+07
O75323	NIPSNAP2	Protein NipSnap homolog 2 (NipSnap2) (Glioblastoma-amplified sequence)	9147810	9872420	13559800	14692400	9163630	8774020	10091300	11064700	8758100	8734320	9907000	10037800	7512640	8495710	9373320	9837250	1.0021e+07
O14979	HNRNPDL	Heterogeneous nuclear ribonucleoprotein D-like (hnRNP D-like) (hnRNP DL) (AU-rich element RNA-binding factor) (JKT41-binding protein) (Protein laAUF1)	10809600	10922500	9077660	9915980	10844700	10160300	10652200	11130400	9199570	7643410	11423600	10205800	8107490	7908750	12307600	8986110	1.00158e+07
Q9Y2B0	CNPY2	Protein canopy homolog 2 (MIR-interacting saposin-like protein) (Putative secreted protein Zsig9) (Transmembrane protein 4)	9163540	9994570	10450100	12617300	9402340	9494840	9542180	10853200	9513700	10290200	9732120	10534600	8458230	10059600	9475950	9537280	9.98779e+06
Q86UP2	KTN1	Kinectin (CG-1 antigen) (Kinesin receptor)	9316460	9972940	11779500	11800000	10454300	9853840	11000600	10912500	9435070	8264570	10522300	10248600	8382370	8007110	10315400	9189130	9.98753e+06
Q9H936	SLC25A22	Mitochondrial glutamate carrier 1 (GC-1) (Glutamate/H(+) symporter 1) (Solute carrier family 25 member 22)	6251430	7601080	11620100	13943800	9648700	8246610	12349000	13243400	7874900	7184230	11814400	12555300	6519160	7105160	11334800	10025200	9.98502e+06
Q14240-2	EIF4A2	Eukaryotic initiation factor 4A-II (eIF-4A-II) (eIF4A-II) (EC 3.6.4.13) (ATP-dependent RNA helicase eIF4A-2)	9854300	10295000	10999300	10666600	9713490	10042700	10588800	10535000	8481250	7678180	10589300	10716900	7999840	8007510	11692600	10985200	9.96863e+06
Q15738	NSDHL	Sterol-4-alpha-carboxylate 3-dehydrogenase, decarboxylating (EC 1.1.1.170) (Protein H105e3)	9882440	10408200	9094800	9921480	9417050	9781230	9680800	10380100	10719600	12295200	9526210	9485390	9771410	10898900	9103100	8484240	9.95732e+06
Q04637-8	EIF4G1	Eukaryotic translation initiation factor 4 gamma 1 (eIF-4-gamma 1) (eIF-4G 1) (eIF-4G1) (p220)	10368400	9858900	8901960	7982770	10037500	10514300	10103300	10287700	10235500	9990700	10329900	10241200	10097100	10040500	10161600	10192000	9.95272e+06
Q99943	AGPAT1	1-acyl-sn-glycerol-3-phosphate acyltransferase alpha (EC 2.3.1.51) (1-acylglycerol-3-phosphate O-acyltransferase 1) (1-AGP acyltransferase 1) (1-AGPAT 1) (Lysophosphatidic acid acyltransferase alpha) (LPAAT-alpha) (Protein G15)	9432630	10044600	10115300	10799600	10485200	10200700	10018100	9862620	9982990	9924810	9537130	10336400	9359040	9558070	10423400	8705550	9.94173e+06
O14880	MGST3	Glutathione S-transferase 3, mitochondrial (GST-3) (EC 2.5.1.-) (Glutathione peroxidase MGST3) (EC 1.11.1.-) (LTC4 synthase MGST3) (EC 4.4.1.20)	5848550	8308040	10136200	12722600	9320300	8451380	11316000	14863100	7891810	6169840	13658700	10877000	5917080	7365420	12002900	11115900	9.93317e+06
Q53H12	AGK	Acylglycerol kinase, mitochondrial (hAGK) (EC 2.7.1.107) (EC 2.7.1.138) (EC 2.7.1.94) (Multiple substrate lipid kinase) (HsMuLK) (MuLK) (Multi-substrate lipid kinase)	6881160	8914740	13698500	15633200	9324030	7929090	10778200	11626200	7885640	6598680	10108200	10735500	6844440	7610190	10858800	9593020	9.90681e+06
D6R9W4	DBN1	Drebrin 1	13701600	15139200	7612870	8375130	10280900	12043400	11966000	10724700	8106630	9657190	9519560	7533710	9685830	8997620	5561980	7828540	9.90573e+06
Q14165	MLEC	Malectin	8444710	9683650	11458700	11732600	10387400	9778560	10356700	10465200	8904810	8305740	10374300	11019000	8386860	8680150	10353600	9691450	9.90077e+06
Q93050-3	ATP6V0A1	V-type proton ATPase 116 kDa subunit a 1 (V-ATPase 116 kDa subunit a 1) (Clathrin-coated vesicle/synaptic vesicle proton pump 116 kDa subunit) (Vacuolar adenosine triphosphatase subunit Ac116) (Vacuolar proton pump subunit 1) (Vacuolar proton translocating ATPase 116 kDa subunit a isoform 1)	9488820	10788300	8171820	8624230	9732110	10154400	9573940	11988000	8881140	10157900	10173100	10902000	9003060	10096300	9320270	11224700	9.87913e+06
P09471-2	GNAO1	Guanine nucleotide-binding protein G(o) subunit alpha	8957030	8693560	7696900	6533960	8646340	7366930	12693900	13288200	9542410	7724760	13145200	12372400	8327240	7019060	12234800	12191900	9.87341e+06
Q9H4A4	RNPEP	Aminopeptidase B (AP-B) (EC 3.4.11.6) (Arginine aminopeptidase) (Arginyl aminopeptidase)	10619700	10915700	12278000	11285500	9517320	10078700	8952870	9642680	8645080	9032360	8975240	9417930	8991190	9288000	9438110	9711520	9.8674e+06
P30613-2	PKLR	Pyruvate kinase PKLR (EC 2.7.1.40) (Pyruvate kinase 1) (Pyruvate kinase isozymes L/R) (R-type/L-type pyruvate kinase) (Red cell/liver pyruvate kinase)	8698480	8568980	7576330	7660370	9801770	9340470	9783470	9392600	11096700	12404900	10321600	8498760	12021400	12356700	8906550	11974700	9.8615e+06
P43034	PAFAH1B1	Platelet-activating factor acetylhydrolase IB subunit beta (Lissencephaly-1 protein) (LIS-1) (PAF acetylhydrolase 45 kDa subunit) (PAF-AH 45 kDa subunit) (PAF-AH alpha) (PAFAH alpha)	10704500	10327300	9464020	7707660	9727560	9085750	9680190	9721860	9739620	10117300	9641840	10075100	10225100	10417700	10208800	10992800	9.85092e+06
Q9H0B6	KLC2	Kinesin light chain 2 (KLC 2)	10147000	9423540	8190780	6706700	9133170	8866610	10332900	10227600	10275300	10099700	11056400	10288300	10365300	10386200	11162300	10885200	9.83579e+06
Q9BVK6	TMED9	Transmembrane emp24 domain-containing protein 9 (GMP25) (Glycoprotein 25L2) (p24 family protein alpha-2) (p24alpha2) (p25)	8488730	9233020	8857140	8312630	9520350	9822360	9475030	9913540	10849300	11044900	9908460	10902800	9088220	11244600	10640300	9471960	9.79057e+06
P50213	IDH3A	Isocitrate dehydrogenase [NAD] subunit alpha, mitochondrial (EC 1.1.1.41) (Isocitric dehydrogenase subunit alpha) (NAD(+)-specific ICDH subunit alpha)	8688840	10058700	14253900	14248900	8527290	8875980	9836420	11251000	8242100	8875800	9098250	10130900	6934040	7936210	8945260	8101680	9.78097e+06
Q9BWF3	RBM4	RNA-binding protein 4 (Lark homolog) (hLark) (RNA-binding motif protein 4) (RNA-binding motif protein 4a)	10721100	11102600	9341830	9630840	10283500	9367580	11058000	10828300	8576580	7594800	11379300	9977960	7564080	7605550	10064200	9516660	9.75861e+06
A0A5F9ZGZ7	SEPTIN7	Septin 7	8942350	9126400	11102900	8813930	9279380	9693430	10146700	8969800	9381660	9954960	10961800	9609850	8840890	9644370	10839900	10675500	9.74899e+06
O00429-6	DNM1L	Dynamin-1-like protein (EC 3.6.5.5) (Dnm1p/Vps1p-like protein) (DVLP) (Dynamin family member proline-rich carboxyl-terminal domain less) (Dymple) (Dynamin-like protein) (Dynamin-like protein 4) (Dynamin-like protein IV) (HdynIV) (Dynamin-related protein 1)	10708500	10165100	10116100	8377820	9477480	9801910	10017800	10162100	9624100	9505420	9756380	9678640	9645470	9308620	9817280	9486690	9.74196e+06
Q5VWC4	PSMD4	26S proteasome non-ATPase regulatory subunit 4	10801300	9809720	10601800	8498250	9580430	9881680	9417640	9853720	9584350	9414690	10115200	9050390	9300300	8947620	10006700	10403300	9.71865e+06
Q5VW32	BROX	BRO1 domain-containing protein BROX (BRO1 domain- and CAAX motif-containing protein)	10268800	10507100	10532300	9409030	9295770	9849010	9336900	9125760	8578680	9372010	9058140	9477970	10033000	9739980	9639560	10926500	9.71672e+06
P35659	DEK	Protein DEK	8483640	8774310	9224240	10134100	11792200	10400100	8657940	10437100	9431610	8298610	10306600	9692960	8198080	9087710	11289400	11043700	9.70878e+06
P34931	HSPA1L	Heat shock 70 kDa protein 1-like (Heat shock 70 kDa protein 1L) (Heat shock 70 kDa protein 1-Hom) (HSP70-Hom)	11503700	7469040	8195980	7836460	10482600	10546300	9735180	8071460	10069800	10106500	9323300	9932120	9011040	11803300	9326790	9013000	9.70151e+06
P19022	CDH2	Cadherin-2 (CDw325) (Neural cadherin) (N-cadherin) (CD antigen CD325)	10019700	9668160	9617860	9633320	10021600	9815780	10047300	9367580	10787200	9502510	9539280	8904060	10605100	9662660	9257300	8518810	9.69398e+06
P55809	OXCT1	Succinyl-CoA:3-ketoacid coenzyme A transferase 1, mitochondrial (SCOT) (EC 2.8.3.5) (3-oxoacid CoA-transferase 1) (Somatic-type succinyl-CoA:3-oxoacid CoA-transferase) (SCOT-s) (Succinyl-CoA:3-oxoacid CoA transferase)	8584420	9162630	12394900	13287500	9131320	8394910	10582000	11625300	7928960	8612780	10247500	10530000	6970630	7628970	9590500	9081140	9.69387e+06
Q09028-3	RBBP4	Histone-binding protein RBBP4 (Chromatin assembly factor 1 subunit C) (CAF-1 subunit C) (Chromatin assembly factor I p48 subunit) (CAF-I 48 kDa subunit) (CAF-I p48) (Nucleosome-remodeling factor subunit RBAP48) (Retinoblastoma-binding protein 4) (RBBP-4) (Retinoblastoma-binding protein p48)	12465400	11232500	9116370	8692600	10368500	9936890	8277950	9502760	9562870	9455720	9073110	8834580	9167550	10866100	9540550	8213840	9.68059e+06
P11137-3	MAP2	Microtubule-associated protein 2 (MAP-2)	8143780	8156830	6505670	5920700	7269370	7616330	12346900	11668100	9663960	9685720	11490200	11631600	9986310	9732880	11628800	12528700	9.67812e+06
Q07960	ARHGAP1	Rho GTPase-activating protein 1 (CDC42 GTPase-activating protein) (GTPase-activating protein rhoGAP) (Rho-related small GTPase protein activator) (Rho-type GTPase-activating protein 1) (p50-RhoGAP)	10480700	10549300	10147200	8713520	10094500	9787870	9446900	8694730	9801030	9645540	9686370	9968540	9447020	9167070	9520330	9537570	9.67406e+06
O94905	ERLIN2	Erlin-2 (Endoplasmic reticulum lipid raft-associated protein 2) (Stomatin-prohibitin-flotillin-HflC/K domain-containing protein 2) (SPFH domain-containing protein 2)	8069780	10398800	13205100	14146500	9600920	11143100	9402450	10176200	8001370	7736690	8942580	9761320	6918650	7703320	9036910	8126350	9.6718e+06
Q96P70	IPO9	Importin-9 (Imp9) (Ran-binding protein 9) (RanBP9)	11681800	10965800	8890700	7277400	10159200	10507300	9203130	8921790	10193200	10416600	8714750	8966920	10477900	10012800	8742260	9002810	9.66913e+06
P30626-2	SRI	Sorcin (22 kDa protein) (CP-22) (CP22) (V19)	10995900	10194300	9220410	8587040	8603310	9813290	9922340	9931920	9026880	7068700	9994560	9705670	8925150	10988300	10006800	11148000	9.64583e+06
P00387-2	CYB5R3	NADH-cytochrome b5 reductase 3 (B5R) (Cytochrome b5 reductase) (EC 1.6.2.2) (Diaphorase-1)	9795680	8831500	11510100	11150200	9110060	10767300	10254500	10581900	5518710	10430200	10471000	8739500	9532570	6635200	9417580	11515500	9.64134e+06
P49753	ACOT2	Acyl-coenzyme A thioesterase 2, mitochondrial (Acyl-CoA thioesterase 2) (EC 3.1.2.2) (Acyl-coenzyme A thioester hydrolase 2a) (CTE-Ia) (Long-chain acyl-CoA thioesterase 2) (ZAP128)	8465270	9686890	14755600	15049400	8816000	9031190	9336480	9206560	8232150	8224220	8669090	9826230	7334150	8194900	8361700	8436330	9.63562e+06
P00492	HPRT1	Hypoxanthine-guanine phosphoribosyltransferase (HGPRT) (HGPRTase) (EC 2.4.2.8)	11232800	11259800	8148890	6835360	9432030	8735470	9018780	11250600	9866040	9417520	10304100	9385700	11032300	9414940	8998420	9181320	9.63521e+06
Q14254	FLOT2	Flotillin-2 (Epidermal surface antigen) (ESA) (Membrane component chromosome 17 surface marker 1)	11274600	11739500	10798700	8267510	10881300	9722800	8781530	10626200	8943530	7969220	10804100	9583590	7343280	7565480	9192070	9216890	9.63142e+06
P08237	PFKM	ATP-dependent 6-phosphofructokinase, muscle type (ATP-PFK) (PFK-M) (EC 2.7.1.11) (6-phosphofructokinase type A) (Phosphofructo-1-kinase isozyme A) (PFK-A) (Phosphohexokinase)	9790540	10123200	9101060	8039840	8654690	9219080	10401700	10357600	9089200	10060200	9437250	10040500	9459450	9843630	9977750	10302500	9.61528e+06
Q9Y5B9	SUPT16H	FACT complex subunit SPT16 (Chromatin-specific transcription elongation factor 140 kDa subunit) (FACT 140 kDa subunit) (FACTp140) (Facilitates chromatin transcription complex subunit SPT16) (hSPT16)	7076310	6804700	7055700	7653730	7838340	8239790	11793100	10739500	11670500	11922000	8880280	10223200	11215300	11892800	11189600	9429040	9.60659e+06
P21980	TGM2	Protein-glutamine gamma-glutamyltransferase 2 (EC 2.3.2.13) (Erythrocyte transglutaminase) (Heart G alpha(h)) (hhG alpha(h)) (Isopeptidase TGM2) (EC 3.4.-.-) (Protein G alpha(h)) (G(h)) (Protein-glutamine deamidase TGM2) (EC 3.5.1.44) (Protein-glutamine dopaminyltransferase TGM2) (EC 2.3.1.-) (Protein-glutamine histaminyltransferase TGM2) (EC 2.3.1.-) (Protein-glutamine noradrenalinyltransferase …	10055100	11560000	812045	911052	8403780	10653400			8608080	10594500	499978		11032400	10898000	247175	581830	9.60291e+06
P56199	ITGA1	Integrin alpha-1 (CD49 antigen-like family member A) (Laminin and collagen receptor) (VLA-1) (CD antigen CD49a)	9579250	9765830	12334400	12941500	9900970	9498210	9616470	9990980	8628000	7183840	9256690	9233720	7413600	8108200	9570280	8684000	9.59657e+06
P08621	SNRNP70	U1 small nuclear ribonucleoprotein 70 kDa (U1 snRNP 70 kDa) (U1-70K) (snRNP70)	8125920	9104110	8302660	9674320	8653040	7907230	12028200	12337200	7410760	6561280	13447600	11309100	6102210	6311800	12167200	12191300	9.59545e+06
P49756	RBM25	RNA-binding protein 25 (Arg/Glu/Asp-rich protein of 120 kDa) (RED120) (Protein S164) (RNA-binding motif protein 25) (RNA-binding region-containing protein 7)	8670580	9543690	8756650	9802220	10242100	9833480	9939400	10539400	8886170	8341660	10355400	10213000	8534420	9273420	10303300	9389160	9.55366e+06
Q9Y6M9	NDUFB9	NADH dehydrogenase [ubiquinone] 1 beta subcomplex subunit 9 (Complex I-B22) (CI-B22) (LYR motif-containing protein 3) (NADH-ubiquinone oxidoreductase B22 subunit)	4403920	5808990	8990070	13568200	7242000	7417130	11871300	14947500	6930290	6699880	12670600	12720900	5493640	6806650	12413600	11233800	9.55255e+06
P41252	IARS1	Isoleucine--tRNA ligase, cytoplasmic (EC 6.1.1.5) (Isoleucyl-tRNA synthetase) (IRS) (IleRS)	9256960	9042670	9341460	8954600	8943470	9822110	9464690	9805550	10241500	9470150	9956410	9934820	10132000	9727920	9541270	9474830	9.55224e+06
O76003	GLRX3	Glutaredoxin-3 (PKC-interacting cousin of thioredoxin) (PICOT) (PKC-theta-interacting protein) (PKCq-interacting protein) (Thioredoxin-like protein 2)	10073600	9627220	7600940	6784620	9574750	9404180	9438330	9653870	9672930	10199200	9174630	9769800	9904000	11265800	9809670	10874800	9.54661e+06
P49720	PSMB3	Proteasome subunit beta type-3 (Proteasome chain 13) (Proteasome component C10-II) (Proteasome theta chain)	9552230	10183200	10113200	9335560	9052690	9558530	9136970	8686230	9884710	8999280	9768870	9342800	9601760	9823850	9263080	10010000	9.51404e+06
Q96AC1-3	FERMT2	Fermitin family homolog 2 (Kindlin-2) (Mitogen-inducible gene 2 protein) (MIG-2) (Pleckstrin homology domain-containing family C member 1) (PH domain-containing family C member 1)	11261400	10852100	9313700	8110880	10239700	10363900	7960680	7445370	11147400	11253700	7889630	7500120	11600500	10991700	7969770	7798020	9.51127e+06
Q96RP9	GFM1	Elongation factor G, mitochondrial (EF-Gmt) (Elongation factor G 1, mitochondrial) (mEF-G 1) (Elongation factor G1) (hEFG1)	7793010	8850240	10020300	11730100	8303460	8975760	9625660	11339300	8997990	10042700	8959200	10453500	8250520	9724830	9167250	9600980	9.50902e+06
O15372	EIF3H	Eukaryotic translation initiation factor 3 subunit H (eIF3h) (Eukaryotic translation initiation factor 3 subunit 3) (eIF-3-gamma) (eIF3 p40 subunit)	9983990	9801190	9995200	9226570	9717390	9570600	10261800	9774150	8974880	8516650	10197900	9706950	8347700	8337180	9844320	9582630	9.50559e+06
Q15149-3	PLEC	Plectin (PCN) (PLTN) (Hemidesmosomal protein 1) (HD1) (Plectin-1)	8786090	9691020	9235440	16565200	10633400	8737420	10399700	10538300	5465960	6133980	10006500	10216700	5622250	6886500	10867800	9653880	9.49736e+06
Q08209-2	PPP3CA	Protein phosphatase 3 catalytic subunit alpha (EC 3.1.3.16) (CAM-PRP catalytic subunit) (Calcineurin A alpha) (Calmodulin-dependent calcineurin A subunit alpha isoform) (CNA alpha) (Serine/threonine-protein phosphatase 2B catalytic subunit alpha isoform)	10306000	10136500	9961730	9163550	9608930	10233000	8843760	8085540	10120200	9805360	8793240	8882400	10105200	9697020	9370410	8626530	9.4972e+06
Q9Y399	MRPS2	Small ribosomal subunit protein uS2m (28S ribosomal protein S2, mitochondrial) (MRP-S2) (S2mt)	7725810	9083980	11067900	12027000	8807630	8786960	9597480	11006300	9000750	8609220	9672880	10155400	8181440	8873590	9797980	9015330	9.48835e+06
P41250	GARS1	Glycine--tRNA ligase (EC 6.1.1.14) (Diadenosine tetraphosphate synthetase) (Ap4A synthetase) (EC 2.7.7.-) (Glycyl-tRNA synthetase) (GlyRS) (Glycyl-tRNA synthetase 1)	10217800	9614200	8008630	7395230	9058970	9472700	9757280	9464830	10190500	10819800	9387890	9873540	10144000	9842890	9231670	9424000	9.48394e+06
E9PB61	ALYREF	Aly/REF export factor	11615900	12386500	8443200	9657740	10340900	10666100	9560050	9885060	9365450	7276940	8884850	8916050	7467210	8054590	8900180	9387900	9.47599e+06
O14776	TCERG1	Transcription elongation regulator 1 (TATA box-binding protein-associated factor 2S) (Transcription factor CA150)	8877500	8987500	9293280	9922480	9977400	10295400	9123300	9327290	9249990	9640570	9563850	9334280	9033100	9622670	9411770	9740940	9.46621e+06
Q9UNZ2	NSFL1C	NSFL1 cofactor p47 (UBX domain-containing protein 2C) (p97 cofactor p47)	9720100	9224630	7910990	7638040	9162170	9537380	9592660	9041530	9674060	10025400	9671280	9523330	9799550	9985560	10021600	10272400	9.44015e+06
Q9UQ35	SRRM2	Serine/arginine repetitive matrix protein 2 (300 kDa nuclear matrix antigen) (Serine/arginine-rich splicing factor-related nuclear matrix protein of 300 kDa) (SR-related nuclear matrix protein of 300 kDa) (Ser/Arg-related nuclear matrix protein of 300 kDa) (Splicing coactivator subunit SRm300) (Tax-responsive enhancer element-binding protein 803) (TaxREB803)	7287310	8843550	7917390	9034040	9128960	9036510	9414500	9816610	9613720	9921410	10102100	10002900	8704920	10905100	11386600	9743790	9.42277e+06
Q96KP4	CNDP2	Cytosolic non-specific dipeptidase (EC 3.4.13.18) (CNDP dipeptidase 2) (Glutamate carboxypeptidase-like protein 1) (Peptidase A) (Threonyl dipeptidase)	9239960	9293100	9079420	8324900	8876440	9088090	9693790	9595830	9253290	9785330	9277140	10726600	8715200	9897160	9524330	10174500	9.40108e+06
Q9BUF5	TUBB6	Tubulin beta-6 chain (Tubulin beta class V)	9462040	9041500	8015850	6276890	8938700	8788960	9097050	8996380	9464080	8912490	9863110	10351100	11262800	9708310	11363200	11028000	9.38196e+06
P46940	IQGAP1	Ras GTPase-activating-like protein IQGAP1 (p195)	10471600	9889750	9365400	8260570	10301000	10320400	8500440	7747210	10036300	9698580	8481950	8553170	10305800	10226300	8571480	8797730	9.36426e+06
P07741	APRT	Adenine phosphoribosyltransferase (APRT) (EC 2.4.2.7)	9340860	9721750	10607000	10683600	8592980	9667790	8765570	9201470	7977980	9151000	8948040	9704410	9118470	8795320	9349520	9901560	9.35466e+06
O14735	CDIPT	CDP-diacylglycerol--inositol 3-phosphatidyltransferase (EC 2.7.8.11) (Phosphatidylinositol synthase) (PI synthase) (PtdIns synthase)	7423050	9826690	10944700	12045300	9923330	9692250	9754500	9313940	8639250	7357290	9486900	10253100	8241060	8155720	8960420	9140220	9.3353e+06
Q8N684-3	CPSF7	Cleavage and polyadenylation specificity factor subunit 7 (Cleavage and polyadenylation specificity factor 59 kDa subunit) (CPSF 59 kDa subunit) (Cleavage factor Im complex 59 kDa subunit) (CFIm59) (Pre-mRNA cleavage factor Im 59 kDa subunit)	8253790	9848510	8153750	9056110	10460600	9934490	9152190	9645020	9410750	9692340	8996060	9208070	9179880	9559500	9552330	9058490	9.317e+06
P31040	SDHA	Succinate dehydrogenase [ubiquinone] flavoprotein subunit, mitochondrial (EC 1.3.5.1) (Flavoprotein subunit of complex II) (Fp)	9127870	9805690	12236900	12837500	9030150	8507790	9617080	10312400	7728170	7339660	8715660	9304590	6938210	7719310	8426980	8356330	9.31532e+06
P11387	TOP1	DNA topoisomerase 1 (EC 5.6.2.1) (DNA topoisomerase I)	9390860	10135600	9711780	10883700	10353700	10617400	9648320	10160700	8438300	7440400	9285380	9466320	6844790	6744570	9681190	8448360	9.3026e+06
P19105	MYL12A	Myosin regulatory light chain 12A (Epididymis secretory protein Li 24) (HEL-S-24) (MLC-2B) (Myosin RLC) (Myosin regulatory light chain 2, nonsarcomeric) (Myosin regulatory light chain MRLC3)	8176110	8300580	9497250	10600100	7767970	7920080	9366630	8011720	8877420	8460680	10490800	8275650	9191420	9861890	11253100	12568100	9.26979e+06
Q9H3N1	TMX1	Thioredoxin-related transmembrane protein 1 (Thioredoxin domain-containing protein 1) (Transmembrane Trx-related protein)	9973780	10014100	9720490	10482700	9898400	9382130	8894640	8663190	9760930	10354100	8418270	8342200	9225300	9447610	8126770	7418210	9.26521e+06
Q13177	PAK2	Serine/threonine-protein kinase PAK 2 (EC 2.7.11.1) (Gamma-PAK) (PAK65) (S6/H4 kinase) (p21-activated kinase 2) (PAK-2) (p58) [Cleaved into: PAK-2p27 (p27); PAK-2p34 (p34) (C-t-PAK2)]	9821700	9477400	7913080	6917700	9335480	9273140	8968130	9316820	9624550	10201400	9038420	9326660	10222200	10103200	9353690	9538880	9.26253e+06
Q12926	ELAVL2	ELAV-like protein 2 (ELAV-like neuronal protein 1) (Hu-antigen B) (HuB) (Nervous system-specific RNA-binding protein Hel-N1)	12117500	12504500	7177900	6351860	15788900	13212400	7964630	8330590	9440400	6977300	7858800	8314960	8054130	7186500	8678180	7313160	9.24357e+06
Q92890-1	UFD1	Ubiquitin recognition factor in ER-associated degradation protein 1 (Ubiquitin fusion degradation protein 1) (UB fusion protein 1)	9389130	9474800	8527690	7563680	8573340	9828460	9177340	9402180	9490160	10008600	9306410	9611740	9132260	9864940	9289940	9434610	9.24069e+06
Q9Y394	DHRS7	Dehydrogenase/reductase SDR family member 7 (EC 1.1.1.-) (Retinal short-chain dehydrogenase/reductase 4) (retSDR4) (Short chain dehydrogenase/reductase family 34C member 1) (Protein SDR34C1)	10101300	10643900	9427570	9066790	10469200	8500350	8705940	9360930	8761220	9502980	8654940	9462740	8275040	8358180	9129970	8370850	9.23108e+06
P04066	FUCA1	Tissue alpha-L-fucosidase (EC 3.2.1.51) (Alpha-L-fucosidase I) (Alpha-L-fucoside fucohydrolase 1) (Alpha-L-fucosidase 1)	9449460	9802560	15826700	15691700	9301810	7636640	11139400	8641910	8044540	6045680	7744360	8253080	6468770	5172950	8730510	6540020	9.22583e+06
O95202	LETM1	Mitochondrial proton/calcium exchanger protein (Electroneutral mitochondrial K(+)/H(+)exchanger) (KHE) (Leucine zipper-EF-hand-containing transmembrane protein 1)	7819440	8155860	11371100	12567500	8141550	8136340	9730090	10152900	8494760	8464380	9548220	10058000	7781790	8169590	9496970	8947380	9.22235e+06
P00568	AK1	Adenylate kinase isoenzyme 1 (AK 1) (EC 2.7.4.10) (EC 2.7.4.3) (EC 2.7.4.6) (ATP-AMP transphosphorylase 1) (ATP:AMP phosphotransferase) (Adenylate monophosphate kinase) (Myokinase)	9060670	9414450	8518880	7545110	8801900	8525740	9636630	9972500	7777800	8289360	10337100	10790300	8916360	8700160	9888870	10881200	9.19925e+06
O95831-3	AIFM1	Apoptosis-inducing factor 1, mitochondrial (EC 1.6.99.-) (Programmed cell death protein 8)	9258410	11944200	14154000	16020000	9945600	8745440	10383200	10073600	6954050	7574210	8942910	7219790	4998550	5835400	5564730	6313690	9.19524e+06
Q9BV35	SLC25A23	Mitochondrial adenyl nucleotide antiporter SLC25A23 (Mitochondrial ATP-Mg/Pi carrier protein 2) (Short calcium-binding mitochondrial carrier protein 3) (SCaMC-3) (Solute carrier family 25 member 23)	5322440	7032310	11198900	14480400	8420490	8951750	10096700	10532400	7171810	6075610	9871560	10649000	4940980	6768450	10795700	9994220	9.17123e+06
Q7L099	RUFY3	Protein RUFY3 (RUN and FYVE domain-containing protein 3) (Rap2-interacting protein x) (RIPx) (Single axon-regulated protein) (Singar)	8569070	8338890	6530640	5772040	7795450	7850240	11307500	11278200	8581780	8837310	11085800	11193500	8214740	8569400	11006100	11471700	9.17056e+06
P48637	GSS	Glutathione synthetase (GSH synthetase) (GSH-S) (EC 6.3.2.3) (Glutathione synthase)	10071900	9630680	9598470	8504720	8792430	9443940	9358080	9476430	8594140	8936360	9167830	9647490	8020810	8675450	9223910	9434000	9.16812e+06
P06865	HEXA	Beta-hexosaminidase subunit alpha (EC 3.2.1.52) (Beta-N-acetylhexosaminidase subunit alpha) (Hexosaminidase subunit A) (N-acetyl-beta-glucosaminidase subunit alpha)	9039920	10275000	14953500	15596400	10106000	8687670	8603610	8149200	7677120	6502550	7355640	8150970	6878500	6358840	7992880	6173610	9.12764e+06
Q9UGI8	TES	Testin (TESS)	10353700	10406100	9951620	8525190	9414050	8922040	9049280	9113020	8373970	8769440	8996580	8921310	8235170	8370040	8847060	8681330	9.11054e+06
Q9BWS9	CHID1	Chitinase domain-containing protein 1 (Stabilin-1-interacting chitinase-like protein) (SI-CLP)	8336100	10419000	11316800	11892800	8606160	8678270	8654070	10207900	7898560	8207400	9071610	9136740	7523080	7754910	8706630	8510750	9.11048e+06
O43602-2	DCX	Neuronal migration protein doublecortin (Doublin) (Lissencephalin-X) (Lis-X)	5492100	5697320	7131500	6456100	5057010	4931510	13190700	13785400	6709270	6993600	12404400	14012500	6995700	7312340	12684600	14197700	9.11034e+06
A0A7P0Z4C3	DCTN1	Dynactin subunit 1	9986120	9551320	8118480	6817040	9186580	9105580	9195390	9123100	9594330	9605260	9050540	8961460	9811110	9344280	9104920	9188500	9.10824e+06
P26196	DDX6	Probable ATP-dependent RNA helicase DDX6 (EC 3.6.4.13) (ATP-dependent RNA helicase p54) (DEAD box protein 6) (Oncogene RCK)	10838300	10783600	9269500	7870910	10297900	9453460	8944070	8945730	9437250	8268410	8442260	8425850	8475900	8052370	8629860	8015990	9.08693e+06
Q9UI33-3	SCN11A	Sodium channel protein type 11 subunit alpha (Peripheral nerve sodium channel 5) (PN5) (Sensory neuron sodium channel 2) (Sodium channel protein type XI subunit alpha) (Voltage-gated sodium channel subunit alpha Nav1.9) (hNaN)	6805240	8060490	10659600	10994900	9512070	9274960	10174000	10383900	8300480	7392310	9979960	9540660	7064410	6944860	9470890	8906670	9.08689e+06
P27824-2	CANX	Calnexin (IP90) (Major histocompatibility complex class I antigen-binding protein p88) (p90)	8805850	4288520	12802100	4138820	6354580	4571350	10687600	8299200	13209500	8050230	7793730	19760000	4642460	10882900	12771100	7988140	9065380
O76062	TM7SF2	Delta(14)-sterol reductase TM7SF2 (Delta-14-SR) (EC 1.3.1.70) (3-beta-hydroxysterol Delta (14)-reductase) (Another new gene 1 protein) (C-14 sterol reductase) (C14SR) (Putative sterol reductase SR-1) (Sterol C14-reductase) (Transmembrane 7 superfamily member 2)	7323180	7927700	17217200	17026700	7709620	8566830	10481500	10587600	5778040	5105350	9064080	9506320	4624380	5497350	7896140	6631080	9.05803e+06
Q9BR76	CORO1B	Coronin-1B (Coronin-2)	9307760	9970160	9137350	8684150	8203020	9389460	8488480	8975690	8562840	9398700	9060110	9129460	8699460	8784840	8968570	9923480	9.05464e+06
Q14318-2	FKBP8	Peptidyl-prolyl cis-trans isomerase FKBP8 (PPIase FKBP8) (EC 5.2.1.8) (38 kDa FK506-binding protein) (38 kDa FKBP) (FKBP-38) (hFKBP38) (FK506-binding protein 8) (FKBP-8) (FKBPR38) (Rotamase)	9750340	10522800	9468930	9658000	9695500	9368430	9578300	9851910	8391800	7915070	8555790	8302120	8262540	7793590	7867380	7995780	9.01469e+06
P51532-2	SMARCA4	Transcription activator BRG1 (EC 3.6.4.-) (ATP-dependent helicase SMARCA4) (BRG1-associated factor 190A) (BAF190A) (Mitotic growth and transcription activator) (Protein BRG-1) (Protein brahma homolog 1) (SNF2-beta) (SWI/SNF-related matrix-associated actin-dependent regulator of chromatin subfamily A member 4)	9585800	9704760	8233300	8595180	9586430	9806040	8894370	9805710	8375210	8510170	9490720	8878370	8151700	7924280	9138050	8807540	8.99229e+06
P04632	CAPNS1	Calpain small subunit 1 (CSS1) (Calcium-activated neutral proteinase small subunit) (CANP small subunit) (Calcium-dependent protease small subunit) (CDPS) (Calcium-dependent protease small subunit 1) (Calpain regulatory subunit)	10285500	9643990	9966570	8778870	8869970	9103800	8752820	8732470	8366990	8294260	8968220	9137440	8658880	8242800	8959480	8626030	8.98547e+06
Q92896-2	GLG1	Golgi apparatus protein 1 (CFR-1) (Cysteine-rich fibroblast growth factor receptor) (E-selectin ligand 1) (ESL-1) (Golgi sialoglycoprotein MG-160)	12013400	10991400	10678700	9238970	9773530	8504280	7107450	9980590	7178810	7098520	7183640	7371760	7716290	7693520	8103430	6166250	8.97959e+06
Q9UBC5	MYO1A	Unconventional myosin-Ia (Brush border myosin I) (BBM-I) (BBMI) (Myosin I heavy chain) (MIHC)	8032830	10963000	7268100	7804310	7153100	10282400	7907810	8691320	7810370	8324080	9848440	9405930	9058160	10988900	9194090	10937200	8.97938e+06
O75306	NDUFS2	NADH dehydrogenase [ubiquinone] iron-sulfur protein 2, mitochondrial (EC 7.1.1.2) (Complex I-49kD) (CI-49kD) (NADH-ubiquinone oxidoreductase 49 kDa subunit)	5219300	6651660	8799190	11660000	7256010	7153680	11176500	11879600	7085330	6785630	11182000	11960000	6030830	7257120	10460000	10950300	8.9757e+06
P57105	SYNJ2BP	Synaptojanin-2-binding protein (Mitochondrial outer membrane protein 25)	8472680	8610900	9220960	10814100	8997660	8635010	9377870	9725680	9028970	7998000	9384490	9581440	7594720	8664590	8559530	8790280	8966055
Q9NUQ9	CYRIB	CYFIP-related Rac1 interactor B (L1)	9505040	10044800	8928970	8128480	9289790	8507110	8252790	8216700	8849330	9324260	8607380	8693800	9679140	8839880	8932640	9091610	8.93573e+06
Q9Y3C8	UFC1	Ubiquitin-fold modifier-conjugating enzyme 1 (Ufm1-conjugating enzyme 1)	9570840	9520180	8139440	8255130	8529630	9297460	8755200	9482800	8408870	10212400	8558050	9209370	8889650	8711280	8573560	8437820	8.91995e+06
Q07812-2	BAX	Apoptosis regulator BAX (Bcl-2-like protein 4) (Bcl2-L-4)	6907270	7696860	8562610	9150350	7089180	7687770	10239400	10602400	7243850	8034970	10525700	11425200	7495090	7431440	10926200	12373500	8.90726e+06
P28331-2	NDUFS1	NADH-ubiquinone oxidoreductase 75 kDa subunit, mitochondrial (EC 7.1.1.2) (Complex I-75kD) (CI-75kD)	4632770	6338660	9133760	12637100	7338060	7739850	11511000	12603900	6465840	6056900	10536700	11637700	5187190	6365600	10789600	11167800	8.9068e+06
Q05682-5	CALD1	Caldesmon (CDM)	7074120	7770060	12968200	13840800	8013740	9625800	8614500	7742680	7497140	7224900	9143250	8238050	7747940	7946840	9196090	9137180	8.90353e+06
Q8WVY7	UBLCP1	Ubiquitin-like domain-containing CTD phosphatase 1 (EC 3.1.3.16) (Nuclear proteasome inhibitor UBLCP1)	8834720	8497600	11019000	10767700	8973680	10119400	7952480	7995660	8247690	8157820	8332020	8677200	8202330	8442160	8575920	9189030	8.89215e+06
P61970	NUTF2	Nuclear transport factor 2 (NTF-2) (Placental protein 15) (PP15)	10233400	9777650	8796020	8863780	8498830	8987450	7320950	10966100	6686410	9337150	8636530	8842800	7727130	8483410	7976660	9692090	8.88478e+06
P28482	MAPK1	Mitogen-activated protein kinase 1 (MAP kinase 1) (MAPK 1) (EC 2.7.11.24) (ERT1) (Extracellular signal-regulated kinase 2) (ERK-2) (MAP kinase isoform p42) (p42-MAPK) (Mitogen-activated protein kinase 2) (MAP kinase 2) (MAPK 2)	10188700	10319800	8716270	7578310	9061030	8975860	8761850	8652980	8568830	8915080	8445190	8704720	8440950	8562380	8889370	8805440	8.88375e+06
Q14344	GNA13	Guanine nucleotide-binding protein subunit alpha-13 (G alpha-13) (G-protein subunit alpha-13)	9636300	9643670	10240500	9836650	9731600	9274920	8636910	8879270	9098990	8067480	8257860	8569300	8003870	8241460	7910360	7565580	8.88233e+06
Q5VW36	FOCAD	Focadhesin	9384180	8051450	8812500	7023750	8180910	8682410	7954200	8269440	10002800	10101600	9099600	8914630	9255040	9899280	9173760	9803600	8.88001e+06
P09960	LTA4H	Leukotriene A-4 hydrolase (LTA-4 hydrolase) (EC 3.3.2.6) (Leukotriene A(4) hydrolase) (Tripeptide aminopeptidase LTA4H) (EC 3.4.11.4)	9061080	8942080	10426800	10101100	8626980	8590870	8949230	8300590	8051560	8732490	8307450	9025990	8311630	8601750	8759900	9041200	8.87792e+06
P47755	CAPZA2	F-actin-capping protein subunit alpha-2 (CapZ alpha-2)	9990180	9391260	8866690	7481330	9341040	8418480	8301730	8662480	8260990	8713670	8851490	9493400	8990670	9718480	9073320	8767710	8.86476e+06
A0A6Q8PG15	AIFM1	Apoptosis inducing factor mitochondria associated 1	7971210	8847760	11607400	12553500	8086930	8018880	9269110	9912020	7574820	7479240	8514650	9464590	6776870	7527740	8654870	8164830	8.84146e+06
Q15125	EBP	3-beta-hydroxysteroid-Delta(8),Delta(7)-isomerase (EC 5.3.3.5) (Cholestenol Delta-isomerase) (Delta(8)-Delta(7) sterol isomerase) (D8-D7 sterol isomerase) (Emopamil-binding protein)	10118900	10699300	8104870	8133090	9471930	10425100	9180970	9471890	9765470	9516340	7758930	7367960	8458660	8329660	7775800	6588800	8.84001e+06
Q969V3	NCLN	BOS complex subunit NCLN (Nicalin) (Nicastrin-like protein)	8860600	8884420	9676600	9761280	9037490	7943420	9495200	9491270	8554470	7758540	9227140	8847540	7900570	7642450	9261960	8803080	8.83896e+06
Q92839	HAS1	Hyaluronan synthase 1 (EC 2.4.1.212) (Hyaluronate synthase 1) (Hyaluronic acid synthase 1) (HA synthase 1) (HuHAS1)			8903720	7095990	11342200	8317170		9779480	9842920	9172470	7403690	9949320	8468200	9851740	10108200	4603940	8.83377e+06
P30046	DDT	D-dopachrome decarboxylase (EC 4.1.1.84) (D-dopachrome tautomerase) (Phenylpyruvate tautomerase II)	10212900	8827710	9428790	8387050	8254460	8732480	8429320	9821660	8456550	7519470	8198450	9405820	8130490	8029570	8981480	10338600	8.82442e+06
O00159-3	MYO1C	Unconventional myosin-Ic (Myosin I beta) (MMI-beta) (MMIb)	9332730	8925560	9756060	10311900	9126890	8679880	9159980	8908020	8194520	8266290	9115460	8439400	8068030	7949710	8288910	8183590	8.82154e+06
O15394	NCAM2	Neural cell adhesion molecule 2 (N-CAM-2) (NCAM-2)	10730200	12216300	9847690	8826210	10725900	10196000	8094020	9488220	7621420	6515200	8058140	8705240	6321720	6611230	7692670	7908120	8.81884e+06
O00571	DDX3X	ATP-dependent RNA helicase DDX3X (EC 3.6.4.13) (CAP-Rf) (DEAD box protein 3, X-chromosomal) (DEAD box, X isoform) (DBX) (Helicase-like protein 2) (HLP2)	8896440	8175900	7508530	7076600	8718790	8791620	9394220	9103410	9073120	8225320	9863460	9407840	8697040	8765950	10104500	9157430	8.80713e+06
Q7Z4S6-2	KIF21A	Kinesin-like protein KIF21A (Kinesin-like protein KIF2) (Renal carcinoma antigen NY-REN-62)	10744900	9488530	6422350	5002940	9570770	9016820	9037450	8421360	9699000	9103650	8890370	8575020	9579880	8713840	9085780	8803250	8.80235e+06
A0A994J7P9	FXR2	FMR1 autosomal homolog 2	9089680	9808350	10556700	10679300	12005900	9755380	8775780	8659660	6735840	4902280	9061930	8846990	5754790	5264160	9276770	8278900	8.79451e+06
P12270	TPR	Nucleoprotein TPR (Megator) (NPC-associated intranuclear protein) (Translocated promoter region protein)	8770470	8806670	9838560	10422300	9135450	8678510	9086630	9408370	7591410	7482390	9277680	8995080	7330160	7468150	9189590	8718860	8.77786e+06
Q92544	TM9SF4	Transmembrane 9 superfamily member 4 (Tumor cannibalism associated protein 1)	9175880	8986070	8937620	8265150	8150230	9371560	8654400	9378620	8842070	9306220	7928160	8402900	9015680	9733040	8588190	7193840	8.76368e+06
Q9BX79-4	STRA6	Receptor for retinol uptake STRA6 (Retinol-binding protein receptor STRA6) (Stimulated by retinoic acid gene 6 protein homolog)	9154620	11308900	6368040	6083620	9315330	9071270	9360420	10543700	8790420	6132630	9882340	9515760	7279640	7908380	9203060	8425370	8.76295e+06
P26640	VARS1	Valine--tRNA ligase (EC 6.1.1.9) (Protein G7a) (Valyl-tRNA synthetase) (ValRS)	8635980	8672380	8830730	8847020	8124630	9555940	8212810	8309750	9022450	9070080	8167460	8756020	9199390	9619550	8129670	9017220	8.75465e+06
P05198	EIF2S1	Eukaryotic translation initiation factor 2 subunit 1 (Eukaryotic translation initiation factor 2 subunit alpha) (eIF-2-alpha) (eIF-2A) (eIF-2alpha) (eIF2-alpha)	8915630	8685360	8897390	8219590	8844320	8882530	9009050	8794640	8113880	8305700	9395640	9027760	7953470	8023610	9566560	9091160	8.73994e+06
Q9NR30	DDX21	Nucleolar RNA helicase 2 (EC 3.6.4.13) (DEAD box protein 21) (Gu-alpha) (Nucleolar RNA helicase Gu) (Nucleolar RNA helicase II) (RH II/Gu)	9739100	10268800	8522680	8846600	9383390	9600120	7772140	10204100	8207620	7168670	8594630	8690270	7232800	6624460	9812870	8317680	8.7325e+06
Q9NS69	TOMM22	Mitochondrial import receptor subunit TOM22 homolog (hTom22) (1C9-2) (Translocase of outer membrane 22 kDa subunit homolog)	4451400	5083980	8545760	10070400	6816080	7549960	11748500	12938800	6161310	6106850	12475400	12446600	5554580	6829620	10795500	11419600	8.7213e+06
Q7L5N1	COPS6	COP9 signalosome complex subunit 6 (SGN6) (Signalosome subunit 6) (JAB1-containing signalosome subunit 6) (MOV34 homolog) (Vpr-interacting protein) (hVIP)	9616180	9625750	9555860	8512140	8493520	9193490	8796190	8781090	8057030	7940610	8510490	8029920	7685130	8372640	8860300	8972960	8.71543e+06
P63173	RPL38	Large ribosomal subunit protein eL38 (60S ribosomal protein L38)	8633160	8948410	7193290	8509600	8569650	8744360	8981600	9220160	8088300	6030540	9038580	10378200	8305000	7928170	9498640	10753000	8.71175e+06
P29218-3	IMPA1	Inositol monophosphatase 1 (IMP 1) (IMPase 1) (EC 3.1.3.25) (D-galactose 1-phosphate phosphatase) (EC 3.1.3.94) (Inositol-1(or 4)-monophosphatase 1) (Lithium-sensitive myo-inositol monophosphatase A1)	8672570	8989580	8206870	7202920	8442780	9178940	8865870	9008510	8184200	9107140	8672420	9508760	8888800	8529120	8410890	9662880	8.70935e+06
P51688	SGSH	N-sulphoglucosamine sulphohydrolase (EC 3.10.1.1) (Sulfoglucosamine sulfamidase) (Sulphamidase)	7637970	9039570	16189900	16867200	9283460	7746060	7432160	7335760	6590950	5414900	6929330	6620810	5845360	5312110	6782970	6286560	8.70733e+06
Q15286	RAB35	Ras-related protein Rab-35 (GTP-binding protein RAY) (Ras-related protein Rab-1C)	9699360	9408770	9139210	8654390	9462630	8353870	8485580	8698830	9055930	8097290	8381060	7787890	8536100	8446910	8463780	7696170	8.69514e+06
Q8N2F6-2	ARMC10	Armadillo repeat-containing protein 10 (Splicing variant involved in hepatocarcinogenesis protein)	6465430	8033170	14705100	14523800	8527960	8534570	9118080	9061520	7061930	5614260	9117780	8658340	5661240	6421500	8807750	7942210	8.69385e+06
P78330	PSPH	Phosphoserine phosphatase (PSP) (PSPase) (EC 3.1.3.3) (L-3-phosphoserine phosphatase) (O-phosphoserine phosphohydrolase)	9675130	9224210	8119960	8167510	8810010	9209090	7973730	8807180	8715600	8706370	8245440	9038540	8686310	8924820	8127580	8223890	8.68562e+06
D6RFN0	COPS4	COP9 signalosome complex subunit 4	9014130	8914640	9861430	8465610	8754800	8785950	8685350	8608670	8432430	8659620	8703830	8557280	7971650	8260440	8663490	8319190	8.68489e+06
Q96A72	MAGOHB	Protein mago nashi homolog 2	9885600	10145000	8280060	9185840	9907930	9895540	7746850	8115870	8115380	7632440	8067110	7947760	8366170	7895580	8594530	8350690	8.67419e+06
Q00535	CDK5	Cyclin-dependent kinase 5 (EC 2.7.11.1) (Cell division protein kinase 5) (Cyclin-dependent-like kinase 5) (Serine/threonine-protein kinase PSSALRE) (Tau protein kinase II catalytic subunit) (TPKII catalytic subunit)	8417370	8867220	8268770	8360530	8492500	8743310	9133840	9110120	7987870	8833700	8630090	9375530	8132860	9134540	8370390	8953110	8.67201e+06
O95372	LYPLA2	Acyl-protein thioesterase 2 (APT-2) (EC 3.1.2.-) (Lysophospholipase II) (LPL-II) (LysoPLA II) (Palmitoyl-protein hydrolase) (EC 3.1.2.22)	8700870	8253360	8493780	8039870	7799310	7897490	9276110	9602460	7901300	8465760	8791450	9473360	8673420	8888060	8993580	9553270	8.66555e+06
O43772	SLC25A20	Mitochondrial carnitine/acylcarnitine carrier protein (Carnitine/acylcarnitine translocase) (CAC) (CACT) (Solute carrier family 25 member 20)	4205880	5728740	10649400	13594300	7455980	6632520	11214800	11450300	5930660	5403070	10743700	11034400	4789940	5709750	10647900	9792770	8.65731e+06
Q14566	MCM6	DNA replication licensing factor MCM6 (EC 3.6.4.12) (p105MCM)	11318100	9361410	5045700	4570440	11101000	10219000	8615860	7496860	9983040	9524600	8263700	7788030	9310100	9476640	8103810	7486150	8.65274e+06
J3QS47	CYB561	Cytochrome b561	5386770	7684160	10390100	11970300	5723610	6850440	11325400	10859900	5678510	6270060	11058500	12262000	5122580	5721710	11476000	9972190	8.65175e+06
Q9UBF2	COPG2	Coatomer subunit gamma-2 (Gamma-2-coat protein) (Gamma-2-COP)	8729480	8321240	7079330	6000620	7816600	8703010	8479510	8387350	9477190	9791790	8689340	8758170	9938490	10530300	8467920	9230530	8.6347e+06
P00390-2	GSR	Glutathione reductase, mitochondrial (GR) (GRase) (EC 1.8.1.7)	8427790	8352710	11691700	10998300	7827340	8040020	8438490	8443900	7095670	7705740	8558570	8784520	7632800	7848560	8767250	8319440	8.63423e+06
P49189	ALDH9A1	4-trimethylaminobutyraldehyde dehydrogenase (TMABA-DH) (TMABALDH) (EC 1.2.1.47) (Aldehyde dehydrogenase E3 isozyme) (Aldehyde dehydrogenase family 9 member A1) (EC 1.2.1.3) (Gamma-aminobutyraldehyde dehydrogenase) (EC 1.2.1.19) (R-aminobutyraldehyde dehydrogenase) [Cleaved into: 4-trimethylaminobutyraldehyde dehydrogenase, N-terminally processed]	8683580	9113190	11228300	10875500	8096060	7859610	8278480	8933240	7184880	7959220	8260700	8229980	7065090	7115190	8187540	8651640	8.61374e+06
Q12824-2	SMARCB1	SWI/SNF-related matrix-associated actin-dependent regulator of chromatin subfamily B member 1 (BRG1-associated factor 47) (BAF47) (Integrase interactor 1 protein) (SNF5 homolog) (hSNF5)	9325130	9893620	8694430	9088080	9364240	8759440	8626560	8959420	7816180	7753640	8685710	8087660	7870970	7531730	8731020	7852700	8.61236e+06
Q9BWP8-9	COLEC11	Collectin-11 (Collectin kidney protein 1) (CL-K1)	7760820	9009740	11209100	11521800	7070860	8175050	9324290	9527160	6679790	6960660	8812920	9350040	5407960	6329890	8772860	8899930	8.58953e+06
Q567U6	CCDC93	Coiled-coil domain-containing protein 93	8544630	8545120	8322990	8171440	7790160	8687710	8239720	8406080	8362730	8995370	8728800	8975450	8437870	9234410	8668380	9173140	8.5863e+06
P15289-2	ARSA	Arylsulfatase A (ASA) (EC 3.1.6.8) (Cerebroside-sulfatase) [Cleaved into: Arylsulfatase A component B; Arylsulfatase A component C]	8327960	8128940	14280400	13520300	8718160	7353530	9030520	7588080	7321040	5887420	8899560	8165060	5631500	5646920	8491950	7173170	8.57883e+06
P63220	RPS21	Small ribosomal subunit protein eS21 (40S ribosomal protein S21)	7669230	9255280	8627510	9743570	8916510	8516780	9100760	9266260	7979690	6390100	9399090	9372380	7475000	7254150	8589460	9359990	8.57115e+06
Q86Y39	NDUFA11	NADH dehydrogenase [ubiquinone] 1 alpha subcomplex subunit 11 (Complex I-B14.7) (CI-B14.7) (NADH-ubiquinone oxidoreductase subunit B14.7)	4188750	5655670	9016920	12169500	6971720	6983900	11217100	11060100	6793420	5043190	10419800	11140900	5025980	5235690	9208130	9205820	8.56218e+06
Q9Y3B3	TMED7	Transmembrane emp24 domain-containing protein 7 (p24 family protein gamma-3) (p24gamma3) (p27)	8090870	8913960	9211960	9144350	7554880	8504260	8542900	9019660	8881300	8277000	8616350	8651830	8471710	8442230	8454380	7879030	8.55191e+06
Q15436	SEC23A	Protein transport protein Sec23A (hSec23A) (SEC23-related protein A)	8396150	8456180	10783300	9352770	7603210	8140000	8533230	8331860	8095130	8061380	8437680	8413560	8111980	8236950	8816930	8655320	8.54898e+06
P46379-2	BAG6	Large proline-rich protein BAG6 (BAG family molecular chaperone regulator 6) (BCL2-associated athanogene 6) (BAG-6) (HLA-B-associated transcript 3) (Protein G3) (Protein Scythe)	8289850	8515100	7685150	7156720	8137250	8677850	8443910	8214260	9215910	8961180	8640480	8628330	9035250	8908550	8750300	8690150	8.48846e+06
P20073-2	ANXA7	Annexin A7 (Annexin VII) (Annexin-7) (Synexin)	8295900	8783960	9062590	8774410	8126360	9012620	8814140	9847420	5945630	5778290	7918330	10372000	5576070	9753360	8442000	10320600	8.48032e+06
O95864	FADS2	Acyl-CoA 6-desaturase (EC 1.14.19.3) (Delta(6) fatty acid desaturase) (D6D) (Delta(6) desaturase) (Delta-6 desaturase) (Fatty acid desaturase 2)	8686280	7632540	5482310	5039920	8107450	8730420	7932150	7767380	11685600	11075000	8547600	7600270	10449000	10989500	8133120	6839110	8.45363e+06
E9PCR7	OGDH	oxoglutarate dehydrogenase (succinyl-transferring) (EC 1.2.4.2)	7305640	7998370	9494580	11061300	7595680	7584160	8627350	10189900	7673440	7645790	8276990	9659980	6577920	8002020	8354210	8236080	8.44866e+06
O75340	PDCD6	Programmed cell death protein 6 (Apoptosis-linked gene 2 protein homolog) (ALG-2)	7847980	7627780	8899860	11019100	7664650	7854820	9128840	10095000	6865740	6653960	9163380	9367640	6562040	7013980	9330450	8638400	8.42079e+06
O95782-2	AP2A1	AP-2 complex subunit alpha-1 (100 kDa coated vesicle protein A) (Adaptor protein complex AP-2 subunit alpha-1) (Adaptor-related protein complex 2 subunit alpha-1) (Alpha-adaptin A) (Alpha1-adaptin) (Clathrin assembly protein complex 2 alpha-A large chain) (Plasma membrane adaptor HA2/AP2 adaptin alpha A subunit)	9572290	9317800	9543630	8643280	9562540	9110580	8322420	8377740	7885150	7807900	7549870	7922950	7687850	7746670	7370240	6859460	8.41298e+06
P05060	CHGB	Secretogranin-1 (Chromogranin-B) (CgB) (Secretogranin I) (SgI) [Cleaved into: PE-11; GAWK peptide; CCB peptide]	7456320	4541830	7171310	5630020	6841580	4153280	12990500	10168100	7919280	5336430	12794900	8911130	8655980	5548920	13547400	9568300	8.4084e+06
Q16531	DDB1	DNA damage-binding protein 1 (DDB p127 subunit) (DNA damage-binding protein a) (DDBa) (Damage-specific DNA-binding protein 1) (HBV X-associated protein 1) (XAP-1) (UV-damaged DNA-binding factor) (UV-damaged DNA-binding protein 1) (UV-DDB 1) (XPE-binding factor) (XPE-BF) (Xeroderma pigmentosum group E-complementing protein) (XPCe)	9129410	8429330	9961240	9064700	8708480	8653140	8805100	8211070	7931060	7629400	8311020	8056790	7458050	7491290	8229720	7628950	8.40691e+06
P23193	TCEA1	Transcription elongation factor A protein 1 (Transcription elongation factor S-II protein 1) (Transcription elongation factor TFIIS.o)	8613400	8631260	8662820	8333770	9129240	9707710	7712740	7475120	8240200	8137160	7974030	7804850	9168340	8557380	7921150	7831980	8.40366e+06
Q9UK08	GNG8	Guanine nucleotide-binding protein G(I)/G(S)/G(O) subunit gamma-8 (Gamma-9)	11935900	9747000	9517460	7084440	9427860	3888620	9887280	7670250	7446590	4865930	8486240	7646510	8188720	7309380	8898110	6688120	8.40199e+06
A0A087X1Z3	PSME2	Proteasome activator subunit 2	8898510	8365880	8858110	7726000	7729510	7949880	8555770	9001140	8247830	7859210	8936570	8182580	8441250	8068800	8688040	8902820	8.39879e+06
Q9P0J0	NDUFA13	NADH dehydrogenase [ubiquinone] 1 alpha subcomplex subunit 13 (Cell death regulatory protein GRIM-19) (Complex I-B16.6) (CI-B16.6) (Gene associated with retinoic and interferon-induced mortality 19 protein) (GRIM-19) (Gene associated with retinoic and IFN-induced mortality 19 protein) (NADH-ubiquinone oxidoreductase B16.6 subunit)	3648940	5582070	8953580	11928700	6540270	6927520	11754600	10377700	6531110	6093400	11353300	11634600	4875100	6149240	10355200	10664100	8.36875e+06
O95573	ACSL3	Fatty acid CoA ligase Acsl3 (Arachidonate--CoA ligase) (EC 6.2.1.15) (Long-chain acyl-CoA synthetase 3) (LACS 3) (Long-chain-fatty-acid--CoA ligase 3) (EC 6.2.1.3) (Medium-chain acyl-CoA ligase Acsl3) (EC 6.2.1.2)	8796580	8422610	7895960	6924950	9141060	8181090	7894860	8018750	10039300	9694280	7778530	7598460	9128440	9251230	8003440	6900770	8.36682e+06
Q15631	TSN	Translin (EC 3.1.-.-) (Component 3 of promoter of RISC) (C3PO)	9189760	8443930	8865180	7452590	8859640	8835100	7708110	7740070	8251060	8807170	7552860	8144130	8815420	8497830	7755490	7941510	8.31378e+06
P08195-2	SLC3A2	Amino acid transporter heavy chain SLC3A2 (4F2 cell-surface antigen heavy chain) (4F2hc) (4F2 heavy chain antigen) (Lymphocyte activation antigen 4F2 large subunit) (Solute carrier family 3 member 2) (CD antigen CD98)	7887030	7907780	6647750	6977480	7687610	8411770	8568850	8988160	9093950	8593940	8782880	8552600	8636100	9218460	8890240	7972730	8.30928e+06
P28838-2	LAP3	Cytosol aminopeptidase (EC 3.4.11.1) (Cysteinylglycine-S-conjugate dipeptidase) (EC 3.4.13.23) (Leucine aminopeptidase 3) (LAP-3) (Leucyl aminopeptidase) (Peptidase S) (Proline aminopeptidase) (EC 3.4.11.5) (Prolyl aminopeptidase)	7847570	8716980	9441850	9532980	7495650	8326570	8308580	8312820	7598390	8684320	7623670	8900060	7378720	8621270	7964510	7828040	8.30767e+06
Q9BU23-2	LMF2	Lipase maturation factor 2 (Transmembrane protein 112B) (Transmembrane protein 153)	9884700	9191000	9796440	9467080	9905550	8733960	7732610	7970510	8670810	8215070	6837940	7065500	6320180	6496720	7232200	6571960	8.29171e+06
O60716-3	CTNND1	Catenin delta-1 (Cadherin-associated Src substrate) (CAS) (p120 catenin) (p120(ctn)) (p120(cas))	8282800	8733460	9676490	9321170	9035060	8334450	8057520	7783860	8465260	7187720	8107400	7544510	7785810	7821790	7752180	7235020	8.26178e+06
Q969G3-2	SMARCE1	SWI/SNF-related matrix-associated actin-dependent regulator of chromatin subfamily E member 1 (BRG1-associated factor 57) (BAF57)	8772000	8831080	7994210	7782570	9043930	8420390	7548870	8952210	7808400	7832020	8704790	8116210	7582060	7820540	8297680	8376540	8.25663e+06
P08651-2	NFIC	Nuclear factor 1 C-type (NF1-C) (Nuclear factor 1/C) (CCAAT-box-binding transcription factor) (CTF) (Nuclear factor I/C) (NF-I/C) (NFI-C) (TGGCA-binding protein)	7048750	8459620	10303700	11248800	8854550	7923230	7424520	8644140	7017250	6917820	7732040	7687370	7039800	7069390	8553440	8122530	8.25335e+06
P41091	EIF2S3	Eukaryotic translation initiation factor 2 subunit 3 (EC 3.6.5.3) (Eukaryotic translation initiation factor 2 subunit gamma X) (eIF-2-gamma X) (eIF-2gX)	9083640	8663990	8857310	8128450	8632600	8660700	8207890	8411040	7826640	6964720	8587000	8283830	7231930	7009160	8327220	8472910	8.24737e+06
A0A0U1RQK7	EIF4G3	Eukaryotic translation initiation factor 4 gamma 3	7807610	8050390	8288450	7433750	7417330	8198320	8663790	8524100	7872480	8030870	8682360	8823330	8239070	8163330	9007230	8986430	8.24276e+06
O75874	IDH1	Isocitrate dehydrogenase [NADP] cytoplasmic (IDH) (IDH1) (EC 1.1.1.42) (Cytosolic NADP-isocitrate dehydrogenase) (IDPc) (NADP(+)-specific ICDH) (Oxalosuccinate decarboxylase)	8906390	8359230	8622200	8152610	7675300	8286760	7862690	8131790	7835450	8606840	7520600	8231110	8146630	8808520	7933660	8826240	8.24006e+06
Q9BX68	HINT2	Adenosine 5'-monophosphoramidase HINT2 (EC 3.9.1.-) (HINT-3) (HIT-17kDa) (Histidine triad nucleotide-binding protein 2, mitochondrial) (HINT-2) (PKCI-1-related HIT protein)	7186740	7941750	9585060	9760120	7625980	7483780	7818270	9877340	7186140	7583570	8435210	8915210	6750340	7321470	8256790	8676210	8.22423e+06
O14562	UBFD1	Ubiquitin domain-containing protein UBFD1 (Ubiquitin-binding protein homolog)	8063640	7881910	8091080	7526960	8192580	8127310	8582900	7779480	8596550	8199850	8278590	8363250	8711070	8301900	8641020	8135520	8.22419e+06
O43447	PPIH	Peptidyl-prolyl cis-trans isomerase H (PPIase H) (EC 5.2.1.8) (Rotamase H) (Small nuclear ribonucleoprotein particle-specific cyclophilin H) (CypH) (U-snRNP-associated cyclophilin SnuCyp-20) (USA-CYP)	8863280	8700810	8174050	8146080	9315030	8812740	8067110	7892520	7967270	7865560	7895940	7939290	7862780	8111580	7227740	8076050	8.22035e+06
Q86XP3	DDX42	ATP-dependent RNA helicase DDX42 (EC 3.6.4.13) (DEAD box protein 42) (RNA helicase-like protein) (RHELP) (RNA helicase-related protein) (RNAHP) (SF3b DEAD box protein) (Splicing factor 3B-associated 125 kDa protein) (SF3b125)	7575130	8227380	7755820	8288110	9212580	8403600	7780020	8108620	8621900	8469260	8221540	8071690	8244920	8394400	8050880	7865460	8.20948e+06
P09669	COX6C	Cytochrome c oxidase subunit 6C (Cytochrome c oxidase polypeptide VIc)	4495960	5463920	7399330	9321250	8392300	6191150	11524800	9750040	7506440	5939680	11880000	9413000	6401530	6882520	10638300	9103960	8.20236e+06
P38159	RBMX	RNA-binding motif protein, X chromosome (Glycoprotein p43) (Heterogeneous nuclear ribonucleoprotein G) (hnRNP G) [Cleaved into: RNA-binding motif protein, X chromosome, N-terminally processed]	9840230	10160600	6837550	7202920	9142580	8355050	8304120	8781270	6194560	5459350	9883610	8204450	5847700	5610670	11972900	8530010	8.19859e+06
C9JFE4	GPS1	G protein pathway suppressor 1 (G protein pathway suppressor 1, isoform CRA_b)	8332570	8664060	8303190	7582490	8096980	8296940	8073110	8054900	7909170	8325320	8195930	8627690	7981190	8065870	8083120	8437310	8.18594e+06
Q99627	COPS8	COP9 signalosome complex subunit 8 (SGN8) (Signalosome subunit 8) (COP9 homolog) (hCOP9) (JAB1-containing signalosome subunit 8)	7672060	8082280	7917970	8143680	8189660	7850790	8194990	7792230	7972940	7532260	8115320	9064970	8293110	8443960	8604990	9236360	8.18404e+06
Q96S97	MYADM	Myeloid-associated differentiation marker (Protein SB135)	8247400	8399340	7848770	9199460	10549800	8041590	6956910	8369530	7384290	7561660	9105070	7556290	8073940	6235040	7693990	7936020	8.17757e+06
Q99829	CPNE1	Copine-1 (Chromobindin 17) (Copine I)	8165200	9099340	9154860	8630300	8048290	8800800	7723090	7921960	7235360	8425900	7398660	8334020	7646170	9107690	7524720	7330880	8.17673e+06
Q13630	GFUS	GDP-L-fucose synthase (EC 1.1.1.271) (GDP-4-keto-6-deoxy-D-mannose-3,5-epimerase-4-reductase) (Protein FX) (Red cell NADP(H)-binding protein) (Short-chain dehydrogenase/reductase family 4E member 1)	7754570	8108610	10545800	8957860	7600270	7436010	7951400	7738620	7483550	8145970	8300610	7933060	8283850	7795990	8334180	8140950	8.16824e+06
A0A0C4DG89	DDX46	RNA helicase (EC 3.6.4.13)	7720280	7992190	8752590	8974530	8745740	8390640	8314850	8118950	7937120	7711580	8233370	7925620	7564180	8278340	8092430	7751760	8.16588e+06
Q8TC12	RDH11	Retinol dehydrogenase 11 (EC 1.1.1.300) (Androgen-regulated short-chain dehydrogenase/reductase 1) (HCV core-binding protein HCBP12) (Prostate short-chain dehydrogenase/reductase 1) (Retinal reductase 1) (RalR1) (Short chain dehydrogenase/reductase family 7C member 1)	8437630	8975800	7605920	7326650	8047340	7777460	7505650	8527440	7972680	9173980	7628920	7709810	8063970	9544830	8338560	8303000	8.16469e+06
P06730-2	EIF4E	Eukaryotic translation initiation factor 4E (eIF-4E) (eIF4E) (eIF-4F 25 kDa subunit) (mRNA cap-binding protein)	9137180	8684720	8063380	7345090	8981900	8826490	8346280	8534010	8375580	7877330	7522700	7960410	7508490	8063170	7779500	7211730	8.16018e+06
P42574	CASP3	Caspase-3 (CASP-3) (EC 3.4.22.56) (Apopain) (Cysteine protease CPP32) (CPP-32) (Protein Yama) (SREBP cleavage activity 1) (SCA-1) [Cleaved into: Caspase-3 subunit p17; Caspase-3 subunit p12]	10208600	8452250	6495430	4852980	10261600	8562810	7127470	6891460	9373780	8380130	6810180	7227620	9951150	8522230	7534280	7718730	8.15139e+06
P29373	CRABP2	Cellular retinoic acid-binding protein 2 (Cellular retinoic acid-binding protein II) (CRABP-II)	9017900	6775450	5099320	4637650	7331620	7559820	4330660	4497890	13213600	16529400	4350030	5010430	14597100	14802100	4661740	4618150	8.15088e+06
P62312	LSM6	U6 snRNA-associated Sm-like protein LSm6	9018100	8627260	8635490	8174960	8475990	8687220	7271240	7320300	7653040	7855140	8004420	8121320	8308560	7826970	7893410	8338850	8.14975e+06
P09496-2	CLTA	Clathrin light chain A (Lca)	9294690	8501110	7623790	6514760	7763740	8924920	6769010	7430160	8624120	9105450	8173160	7463840	7326210	9253420	7856100	9720410	8.14512e+06
Q99613	EIF3C	Eukaryotic translation initiation factor 3 subunit C (eIF3c) (Eukaryotic translation initiation factor 3 subunit 8) (eIF3 p110)	8792480	8293160	8658430	8025890	8409340	8376030	8238340	7986800	7694020	6824820	8730280	8248390	7366190	6793720	8896340	8510710	8.13639e+06
Q9Y6G9	DYNC1LI1	Cytoplasmic dynein 1 light intermediate chain 1 (LIC1) (Dynein light chain A) (DLC-A) (Dynein light intermediate chain 1, cytosolic) (DLIC-1)	8406230	8294180	6931680	5841100	7666080	8127820	8411670	8234250	8836200	9121870	8221280	8347970	8772930	8865260	7902280	8087930	8.13348e+06
Q9Y383	LUC7L2	Putative RNA-binding protein Luc7-like 2	8724010	8918840	8842320	8030180	8828020	8212140	8151000	8067850	7940440	7232810	7534570	7894280	7473400	7376160	7635450	7801400	8.12066e+06
Q9Y512	SAMM50	Sorting and assembly machinery component 50 homolog (Transformation-related gene 3 protein) (TRG-3)	4978310	6381260	9074060	11822600	7093910	7651270	9605460	10221700	6127190	6004550	9679840	9707020	5522450	6148070	8931180	8699230	8.11957e+06
P23588	EIF4B	Eukaryotic translation initiation factor 4B (eIF-4B)	8066680	8202300	6953790	7936510	8785220	8735920	8747590	8498820	7498290	6704720	7920610	7905440	7627020	8079730	8982960	8884380	8.11741e+06
O00746	NME4	Nucleoside diphosphate kinase, mitochondrial (NDK) (NDP kinase, mitochondrial) (EC 2.7.4.6) (Nucleoside diphosphate kinase D) (NDPKD) (nm23-H4)	8299530	7927300	7407180	7990630	8232650	8609380	6594660	6766060	9840870	10512700	6909260	6899650	10123400	10388200	6563110	6623190	8.11598e+06
J3KQ32	OLA1	Obg-like ATPase 1	8405600	8448740	7419640	6110010	8291380	8062500	8094100	8090220	8147040	8824950	8285950	8340490	8741840	8229310	8285740	8070040	8.1094e+06
Q14197	MRPL58	Large ribosomal subunit protein mL62 (39S ribosomal protein L58, mitochondrial) (MRP-L58) (Digestion substraction 1) (DS-1) (Immature colon carcinoma transcript 1 protein) (Peptidyl-tRNA hydrolase ICT1, mitochondrial) (EC 3.1.1.29)	6657130	8540440	9816860	11074200	7685400	7988920	8882390	8933310	7470970	7858570	7777290	8362100	6357200	7249740	7749130	6294700	8.10161e+06
O95299	NDUFA10	NADH dehydrogenase [ubiquinone] 1 alpha subcomplex subunit 10, mitochondrial (Complex I-42kD) (CI-42kD) (NADH-ubiquinone oxidoreductase 42 kDa subunit)	4050030	5356710	8713000	12188500	6254890	6633380	10838700	11555500	5755820	5112020	10331500	11032300	3846040	5013350	10432100	9906370	8.10135e+06
Q9BUJ2-2	HNRNPUL1	Heterogeneous nuclear ribonucleoprotein U-like protein 1 (Adenovirus early region 1B-associated protein 5) (E1B-55 kDa-associated protein 5) (E1B-AP5)	7169860	8733790	9189050	10313300	8734090	8143470	8036910	8225800	7254150	6814370	7859460	7672850	6861580	7639740	8138030	7528150	8.0742e+06
O15173	PGRMC2	Membrane-associated progesterone receptor component 2 (Progesterone membrane-binding protein) (Steroid receptor protein DG6)	8046370	9184710	7974950	8575160	8433100	7986080	7885900	8296340	8263850	7887430	7434170	7854190	7607350	8075300	7735380	7578860	8.07184e+06
P14649	MYL6B	Myosin light chain 6B (Myosin light chain 1 slow-twitch muscle A isoform) (MLC1sa) (Smooth muscle and nonmuscle myosin light chain alkali 6B)	8779810	8214990	8403730	8726320	7402390	7812150	8035900	7955130	7756110	8095710	7986090	6895630	7460800	9068440	7634770	8738330	8.06287e+06
Q9NZL9-2	MAT2B	Methionine adenosyltransferase 2 subunit beta (Methionine adenosyltransferase II beta) (MAT II beta) (Putative dTDP-4-keto-6-deoxy-D-glucose 4-reductase)	8950430	8851900	7493000	7001770	8338820	8970700	8277220	7425140	8945780	8573480	7168350	7611590	9167920	8224970	7122470	7048340	8.06232e+06
Q13257	MAD2L1	Mitotic spindle assembly checkpoint protein MAD2A (HsMAD2) (Mitotic arrest deficient 2-like protein 1) (MAD2-like protein 1)	10126600	8702810	5443450	5265070	9812100	8794040	7141160	6600980	9329660	9431690	7184380	7242600	9660730	9377090	6876560	6727200	8.06111e+06
O95861	BPNT1	3'(2'),5'-bisphosphate nucleotidase 1 (EC 3.1.3.7) (Bisphosphate 3'-nucleotidase 1) (PAP-inositol 1,4-phosphatase) (PIP)	8730500	9127940	9438060	9114300	7672640	7389860	8230020	8166760	7132570	6837030	7508070	7970310	7010060	7307150	7678300	8742280	8.04824e+06
P49821-2	NDUFV1	NADH dehydrogenase [ubiquinone] flavoprotein 1, mitochondrial (EC 7.1.1.2) (Complex I-51kD) (CI-51kD) (NADH dehydrogenase flavoprotein 1) (NADH-ubiquinone oxidoreductase 51 kDa subunit)	4264380	5912480	8514420	10938600	6445500	6508990	10396500	11410700	5866950	5519050	9268080	10963300	4694200	5504630	10054700	9087140	8.04524e+06
P61224	RAP1B	Ras-related protein Rap-1b (EC 3.6.5.2) (GTP-binding protein smg p21B)	8764370	9275980	8023410	8832000	8957220	8268820	6589530	8092070	8287260	7048290	7339980	8604360	7114450	8122120	7333730	7285580	8.03912e+06
Q16563-2	SYPL1	Synaptophysin-like protein 1 (Pantophysin)	6867960	7995740	12985300	15517700	7549010	7951470	6625710	7105340	4824200	6566180	5064650	7453060	6126450	6373100	6707050	5882240	8.01968e+06
P09012	SNRPA	U1 small nuclear ribonucleoprotein A (U1 snRNP A) (U1-A) (U1A)	7757430	8021800	7767670	8713360	7926050	7500640	9208210	9494560	6765640	6042250	10417700	8955200	5902930	5806640	8747720	8534120	8.01206e+06
P80404	ABAT	4-aminobutyrate aminotransferase, mitochondrial (EC 2.6.1.19) ((S)-3-amino-2-methylpropionate transaminase) (EC 2.6.1.22) (GABA aminotransferase) (GABA-AT) (Gamma-amino-N-butyrate transaminase) (GABA transaminase) (GABA-T) (L-AIBAT)	5250470	6874600	10126900	11047500	4742430	5134630	10620300	12025300	4357900	4680230	9716660	11167800	3652060	4679690	9389110	9744980	8.00998e+06
Q9P016	THYN1	Thymocyte nuclear protein 1 (Thymocyte protein Thy28)	6621840	7116270	9597730	9483160	8042600	8005970	7660450	7986160	7140980	7090170	8051860	8369100	7809660	7289440	8884510	8559910	7.99546e+06
P19623	SRM	Spermidine synthase (SPDSY) (EC 2.5.1.16) (Putrescine aminopropyltransferase)	7748570	8801830	7696450	6911270	6957740	7807420	7570480	7721300	8211300	8730140	7680690	8261970	7862510	8780220	8197580	9087690	7.99366e+06
P29144	TPP2	Tripeptidyl-peptidase 2 (TPP-2) (EC 3.4.14.10) (Tripeptidyl aminopeptidase) (Tripeptidyl-peptidase II) (TPP-II)	9104240	8556480	8091890	6322270	7860870	7919260	7334020	7471110	8522000	9090710	7538710	7714040	8402110	8382280	7548500	7492500	7.97957e+06
P37235	HPCAL1	Hippocalcin-like protein 1 (Calcium-binding protein BDR-1) (HLP2) (Visinin-like protein 3) (VILIP-3)	8016050	8414700	7713990	7170900	8597820	7914320	8285030	8830100	7224550	7267150	8600850	8408400	6887850	6802460	8798180	8240190	7.97932e+06
Q9Y6H1	CHCHD2	Coiled-coil-helix-coiled-coil-helix domain-containing protein 2 (Aging-associated gene 10 protein) (HCV NS2 trans-regulated protein) (NS2TP)	9717380	9163600	7140330	7048410	8258900	7444990	7087590	7854040	8462740	9043550	6294470	7383270	7689580	9983520	8061510	7231350	7.97524e+06
Q8WUM4	PDCD6IP	Programmed cell death 6-interacting protein (PDCD6-interacting protein) (ALG-2-interacting protein 1) (ALG-2-interacting protein X) (Hp95)	8528420	8622070	7709990	6763450	8027210	8633030	7583580	7592090	8072380	8676610	7666620	7847240	8144660	8017080	7650120	7836230	7.96791e+06
Q9NRG7	SDR39U1	Epimerase family protein SDR39U1 (EC 1.1.1.-) (Short-chain dehydrogenase/reductase family 39U member 1)	7507820	7383880	9369460	9910100	7981600	6753540	7446230	9144600	7617470	7795980	7319490	9245440	6524510	6306130	7968140	7734220	7.96179e+06
O60493	SNX3	Sorting nexin-3 (Protein SDP3)	7539270	7258410	7439240	7011520	6963440	7965590	7910420	7998490	8027180	8723320	7761400	8869160	8022780	8512080	8134780	8831570	7.94716e+06
Q15257-2	PTPA	Serine/threonine-protein phosphatase 2A activator (EC 5.2.1.8) (PP2A, subunit B', PR53 isoform) (Phosphotyrosyl phosphatase activator) (PTPA) (Serine/threonine-protein phosphatase 2A regulatory subunit 4) (Serine/threonine-protein phosphatase 2A regulatory subunit B')	9040210	7304960	7647050	7182430	7099860	7643930	7536140	7718280	7641240	7821050	7857200	8642540	7798860	8542500	8550500	8904950	7.92965e+06
Q15008	PSMD6	26S proteasome non-ATPase regulatory subunit 6 (26S proteasome regulatory subunit RPN7) (26S proteasome regulatory subunit S10) (Breast cancer-associated protein SGA-113M) (Phosphonoformate immuno-associated protein 4) (Proteasome regulatory particle subunit p44S10) (p42A)	8027030	7490560	8030740	7568190	7693310	8100710	7800480	7724150	7957770	8548890	7958470	8008720	8074460	8181470	7901290	7836860	7.92695e+06
P04264	KRT1	Keratin, type II cytoskeletal 1 (67 kDa cytokeratin) (Cytokeratin-1) (CK-1) (Hair alpha protein) (Keratin-1) (K1) (Type-II keratin Kb1)	7524010	9948440	4821840	14189300	5588460	8803360	7029820	7454610	5787420	9071460	5676320	8782330	7077730	6737280	10096800	6774000	7.92576e+06
Q8TBQ9	TMEM167A	Protein kish-A (Transmembrane protein 167) (Transmembrane protein 167A)	9335670	8163200	7878720	8704640	7785010	7034040	8202620	8366200	7271440	7960370	8595180	7529840	8700980	7532340	7956530	5677800	7.91841e+06
Q9HD20	ATP13A1	Endoplasmic reticulum transmembrane helix translocase (EC 7.4.2.-) (Endoplasmic reticulum P5A-ATPase)	7635660	8295930	8877770	8959380	8190140	7725750	8175440	8447550	7902230	7052870	7738580	7851850	7023000	7141300	7899560	6783000	7.91785e+06
Q8WXF7-2	ATL1	Atlastin-1 (EC 3.6.5.-) (Brain-specific GTP-binding protein) (GTP-binding protein 3) (GBP-3) (hGBP3) (Guanine nucleotide-binding protein 3) (Spastic paraplegia 3 protein A)	8283660	8457320	7174600	6968400	8351760	7626590	8131160	7928790	9102290	8740780	7699860	7676030	7654520	8484160	7289820	6710890	7.91369e+06
Q9H6V9	LDAH	Lipid droplet-associated hydrolase (EC 3.1.1.-) (Lipid droplet-associated serine hydrolase) (hLDAH)	7176270	7167710	8288250	8513270	8011170	6744730	8652450	8780080	7787820	7366290	8320460	8291770	7036800	7343100	8239860	8753920	7.9027e+06
P18206-2	VCL	Vinculin (Metavinculin) (MV)	7928700	8419980	11965500	10542600	7130880	7974090	6711380	6672910	7218400	7234010	6994450	7117650	7341840	7394080	7393850	7772440	7.90226e+06
A0A024QZX5	SERPINB6	Serpin family B member 6 (Serpin peptidase inhibitor, clade B (Ovalbumin), member 6, isoform CRA_d)	6940230	9371600	7269950	9662880	7159810	8942380	7054080	8792080	6912210	8455480	6904110	8753950	6774860	7717510	6727090	8613060	7.89774e+06
Q12874	SF3A3	Splicing factor 3A subunit 3 (SF3a60) (Spliceosome-associated protein 61) (SAP 61)	9099870	8737620	8057300	7991360	8478100	8127480	7373970	7707440	7301820	7383430	7363960	7421590	7236720	7730910	7733470	7625530	7.88443e+06
P61009	SPCS3	Signal peptidase complex subunit 3 (Microsomal signal peptidase 22/23 kDa subunit) (SPC22/23) (SPase 22/23 kDa subunit)	7315210	7854480	8097670	8251870	8317110	7586250	7629030	8038290	8906140	8037020	7449500	7871540	7586800	8181120	7826040	7136690	7.8803e+06
Q8NC51	SERBP1	SERPINE1 mRNA-binding protein 1 (PAI1 RNA-binding protein 1) (PAI-RBP1) (Plasminogen activator inhibitor 1 RNA-binding protein)	7099640	8920140	7468030	8598320	7712810	8080060	9385390	8960780	7017330	5840100	9078890	8835470	5369360	5887580	8481800	8601160	7.87915e+06
Q9Y5M8	SRPRB	Signal recognition particle receptor subunit beta (SR-beta) (Protein APMCF1)	8224790	8518660	8759870	8327490	7223940	7459510	8037000	8825610	7841930	8095690	7665340	7055240	7268210	6846860	7362730	7408550	7.86926e+06
O95470	SGPL1	Sphingosine-1-phosphate lyase 1 (S1PL) (SP-lyase 1) (SPL 1) (hSPL) (EC 4.1.2.27) (Sphingosine-1-phosphate aldolase)	7676210	7683230	8648700	8793280	7646580	7676330	7593490	8466470	7519800	7634050	8172780	8210610	6979980	7043560	8283080	7690960	7.86715e+06
P49458	SRP9	Signal recognition particle 9 kDa protein (SRP9)	8369220	7945020	8455730	8869090	8659010	8045600	7207880	8062890	8466680	6674100	7532220	7702450	6955020	7023940	7463390	7469550	7.86526e+06
Q9BT78-2	COPS4	COP9 signalosome complex subunit 4 (SGN4) (Signalosome subunit 4) (JAB1-containing signalosome subunit 4)	8926200	8416290	8682120	8255010	7577720	7836280	8595220	7088230	7243570	7649140	7723240	7387660	6541280	7338610	7773680	8801970	7.86476e+06
O00264	PGRMC1	Membrane-associated progesterone receptor component 1 (mPR) (Dap1) (IZA)	7695230	7769240	5761990	6648870	8080510	8019910	7849520	8134580	8528050	7911130	7695300	7657720	8143070	8774960	8410090	8683730	7.85516e+06
Q00796	SORD	Sorbitol dehydrogenase (SDH) (EC 1.1.1.-) ((R,R)-butanediol dehydrogenase) (EC 1.1.1.4) (L-iditol 2-dehydrogenase) (EC 1.1.1.14) (Polyol dehydrogenase) (Ribitol dehydrogenase) (RDH) (EC 1.1.1.56) (Xylitol dehydrogenase) (XDH) (EC 1.1.1.9)	8268990	7096020	10490200	8450640	6725140	7034920	8088050	7755720	6824760	7124960	8208210	8157350	6876950	6686160	7986160	8727170	7.84971e+06
P68036-3	UBE2L3	Ubiquitin-conjugating enzyme E2 L3 (EC 2.3.2.23) (E2 ubiquitin-conjugating enzyme L3) (L-UBC) (UbcH7) (Ubiquitin carrier protein L3) (Ubiquitin-conjugating enzyme E2-F1) (Ubiquitin-protein ligase L3)	7922100	8661960	6820770	7019440	7605810	8403110	7820360	7176650	8133170	7886750	6835620	8431110	8465760	8086970	7758820	8645950	7.84891e+06
P11279	LAMP1	Lysosome-associated membrane glycoprotein 1 (LAMP-1) (Lysosome-associated membrane protein 1) (CD107 antigen-like family member A) (CD antigen CD107a)	6402460	11077600	7842960	10722800	6589860	10624800	6141010	8671810	6579900	10034900	5604250	8457030	5712080	8513600	5079260	7496380	7.84626e+06
Q9NR45	NANS	Sialic acid synthase (N-acetylneuraminate synthase) (EC 2.5.1.56) (N-acetylneuraminate-9-phosphate synthase) (EC 2.5.1.57) (N-acetylneuraminic acid phosphate synthase) (N-acetylneuraminic acid synthase)	7929950	7570220	9790260	9154860	8039290	7724130	7833530	7621080	6881830	6609730	7487730	8090280	7196600	7164010	7471250	8165290	7.8312e+06
Q9C0E8-2	LNPK	Endoplasmic reticulum junction formation protein lunapark (ER junction formation factor lunapark)	8051700	8187520	6405930	6841220	8387090	7623710	8223490	8109830	8170350	8305870	8003360	8208330	7314780	8420890	8097280	6708330	7.8311e+06
P27708	CAD	CAD protein [Includes: Glutamine-dependent carbamoyl-phosphate synthase (EC 6.3.5.5); Aspartate carbamoyltransferase (EC 2.1.3.2); Dihydroorotase (EC 3.5.2.3)]	8849390	7990870	7572070	6620100	7566120	8012680	7379990	6968710	8317050	8531370	7372190	7172820	8743900	8365650	7957850	7770820	7.8261e+06
Q9UBQ7	GRHPR	Glyoxylate reductase/hydroxypyruvate reductase (EC 1.1.1.79) (EC 1.1.1.81)	8398070	8732800	10180700	9645390	8034550	7178240	6575250	7909260	6678730	6889480	7044550	7567820	7368850	6613780	7225910	7085120	7.81619e+06
P47914	RPL29	Large ribosomal subunit protein eL29 (60S ribosomal protein L29) (Cell surface heparin-binding protein HIP)	8263100	7006120	6247880	9130740	7430750	7712610	8547500	9539050	7635540	5852420	9049960	7467990	6519840	5664810	8340380	10667300	7.80566e+06
B7Z9C2	NAP1L1	Nucleosome assembly protein 1 like 1 (cDNA FLJ58569, highly similar to Nucleosome assembly protein 1-like 1)	8702200	7834370	6041130	5932470	8474400	9694770	7618820	6575280	10207400	8456960	8004720	6178680	9312860	7688720	7573510	6409260	7.80524e+06
O14617-5	AP3D1	AP-3 complex subunit delta-1 (AP-3 complex subunit delta) (Adaptor-related protein complex 3 subunit delta-1) (Delta-adaptin)	7828000	7406810	7177090	6511340	7379930	7899350	7444700	7860200	8117740	8460150	7892570	7922780	8364620	8637970	8318520	8081320	7.80314e+06
P43490	NAMPT	Nicotinamide phosphoribosyltransferase (NAmPRTase) (Nampt) (EC 2.4.2.12) (Pre-B-cell colony-enhancing factor 1) (Pre-B cell-enhancing factor) (Visfatin)	7758720	7828170	7207040	6990630	7373020	7694850	7292610	7739200	7859400	8664160	7222130	8443640	8044120	8650960	7778960	8391310	7.79782e+06
Q9UHB9	SRP68	Signal recognition particle subunit SRP68 (SRP68) (Signal recognition particle 68 kDa protein)	8017920	7929330	7110050	6683410	7838930	7771140	7744560	7847280	8412240	8429320	7526070	7630680	8080600	8308160	7617160	7733190	7.79122e+06
Q92616	GCN1	Stalled ribosome sensor GCN1 (GCN1 eIF-2-alpha kinase activator homolog) (GCN1-like protein 1) (General control of amino-acid synthesis 1-like protein 1) (Translational activator GCN1) (HsGCN1)	8120720	7926270	7639700	6711570	7390970	8262070	7398770	7163020	8237950	8742370	7456570	7374480	8529750	8288200	7619400	7770900	7.78676e+06
Q16629-2	SRSF7	Serine/arginine-rich splicing factor 7 (Splicing factor 9G8) (Splicing factor, arginine/serine-rich 7)	8579830	8715160	6854200	8644120	8312130	7261650	8691020	9008180	5692420	5372940	10202300	8285690	5283520	5182570	9768070	8226990	7.78166e+06
Q9Y262	EIF3L	Eukaryotic translation initiation factor 3 subunit L (eIF3l) (Eukaryotic translation initiation factor 3 subunit 6-interacting protein) (Eukaryotic translation initiation factor 3 subunit E-interacting protein)	8461920	7832970	8213920	7856300	8484370	7931170	7988510	7710840	7186310	6534640	8025300	8126770	6879940	6646780	7904920	8412560	7.7775e+06
Q9NYF8-2	BCLAF1	Bcl-2-associated transcription factor 1 (Btf) (BCLAF1 and THRAP3 family member 1)	6591470	7792560	7138400	7311250	7337720	6754110	8312600	8599450	6598330	6187260	9580880	8786360	6744300	6414400	10172900	9399580	7.76495e+06
Q8IUZ5	PHYKPL	5-phosphohydroxy-L-lysine phospho-lyase (EC 4.2.3.134) (Alanine--glyoxylate aminotransferase 2-like 2)	7033300	7780210	9988700	8948660	6861030	7926520	8293770	7127200	6679700	6947840	6446910	7925240	6964150	6387550	8050710	8088200	7.76461e+06
E9PFW3	AP2M1	AP-2 complex subunit mu	9716810	9131820	8678940	7042950	9141790	7899600	7420880	7418150	7456490	7405330	7203820	6880630	7223040	7198630	6878540	6091020	7.76334e+06
P35613-2	BSG	Basigin (5F7) (Collagenase stimulatory factor) (Extracellular matrix metalloproteinase inducer) (EMMPRIN) (Hepatoma-associated antigen) (HAb18G) (Leukocyte activation antigen M6) (OK blood group antigen) (Tumor cell-derived collagenase stimulatory factor) (TCSF) (CD antigen CD147)	8290260	8494930	8462900	9064390	8185880	7730370	7147100	7316160	8630720	7504100	7268090	6868040	7810980	7321140	6944540	6016360	7.75552e+06
P60981	DSTN	Destrin (Actin-depolymerizing factor) (ADF)	11079900	11236500	10139000	8800480	8337160	8595110	6060070	8257850	4479320	4135480	5082630	4686510	6427510	4758460	6756680	4821600	7.75073e+06
P15927-3	RPA2	Replication protein A 32 kDa subunit (RP-A p32) (Replication factor A protein 2) (RF-A protein 2) (Replication protein A 34 kDa subunit) (RP-A p34)	9068790	8590340	7688950	6055900	9199630	8954640	7046830	6745610	7451670	7502630	7767260	6660530	8238230	7978650	7069960	6923580	7.73667e+06
P18031	PTPN1	Tyrosine-protein phosphatase non-receptor type 1 (EC 3.1.3.48) (Protein-tyrosine phosphatase 1B) (PTP-1B)	7579820	8079980	7403740	7636750	8333620	7826800	7621440	8094870	8323220	7962430	7328320	7385520	7700820	8342780	7064690	6435480	7.72937e+06
Q9UHL4	DPP7	Dipeptidyl peptidase 2 (EC 3.4.14.2) (Dipeptidyl aminopeptidase II) (Dipeptidyl peptidase 7) (Dipeptidyl peptidase II) (DPP II) (Quiescent cell proline dipeptidase)	7198050	8032980	12705500	12873700	7580650	6830890	7619660	7525130	6453130	5458900	7161720	7534130	5526730	5337870	7276760	6932690	7.72465e+06
P49590	HARS2	Histidine--tRNA ligase, mitochondrial (EC 6.1.1.21) (Histidine--tRNA ligase-like) (Histidyl-tRNA synthetase) (HisRS)	6822160	7535420	8644540	8973810	6732100	6905090	8128340	9060970	6821640	7740130	7566710	8255410	6428860	7540170	8104670	7804710	7.72137e+06
Q9NY47-2	CACNA2D2	Voltage-dependent calcium channel subunit alpha-2/delta-2 (Voltage-gated calcium channel subunit alpha-2/delta-2) [Cleaved into: Voltage-dependent calcium channel subunit alpha-2-2; Voltage-dependent calcium channel subunit delta-2]	9715610	9298980	10920100	6976330	8656450	7368380	7111130	8023500	6759290	6325680	7802050	7103150	6123830	5867580	6360480	7395830	7.71994e+06
Q9Y617	PSAT1	Phosphoserine aminotransferase (EC 2.6.1.52) (Phosphohydroxythreonine aminotransferase) (PSAT)	9935160	9353060	5691710	4722250	8654230	8521580	7021180	6481380	8985300	8521890	6763680	6579880	8823640	8805360	6772870	6877150	7.70551e+06
Q9UNF1	MAGED2	Melanoma-associated antigen D2 (11B6) (Breast cancer-associated gene 1 protein) (BCG-1) (Hepatocellular carcinoma-associated protein JCL-1) (MAGE-D2 antigen)	7850540	7662800	6446960	5479680	7359330	8308630	7445100	7114240	8788890	8713040	7248760	7619590	8792450	8721860	7440710	7845740	7.70539e+06
P55263	ADK	Adenosine kinase (AK) (EC 2.7.1.20) (Adenosine 5'-phosphotransferase)	7552520	7846620	9667960	9174560	7331710	7900110	7409320	7752590	6825000	7125660	7254230	7545790	7288300	6975880	6913690	7514530	7.6977e+06
Q9Y696	CLIC4	Chloride intracellular channel protein 4 (Intracellular chloride ion channel protein p64H1)	8838400	7961440	8113420	7116380	8122160	8214830	6968330	6048380	8143930	8255660	6866080	7095900	8439870	8426770	6790140	7186200	7.69439e+06
Q15904	ATP6AP1	V-type proton ATPase subunit S1 (V-ATPase subunit S1) (Protein XAP-3) (V-ATPase Ac45 subunit) (V-ATPase S1 accessory protein) (Vacuolar proton pump subunit S1)	6341870	7612470	6802990	7824080	7250710	8325890	6910360	8366810	7294000	8421370	7749250	8304170	7409600	8476100	7856600	7799690	7.69013e+06
Q08257	CRYZ	Quinone oxidoreductase (EC 1.6.5.5) (NADPH:quinone reductase) (Zeta-crystallin)	6904500	8002020	11696200	13003000	7349040	7386610	6875350	7264850	6416880	6265070	6515950	7108150	6102060	6529630	6803050	6553810	7.68873e+06
O15126	SCAMP1	Secretory carrier-associated membrane protein 1 (Secretory carrier membrane protein 1)	8111630	7608500	7918250	7318620	8491850	7528010	7513990	7117440	8406280	7942260	7677680	7124060	7988880	7726830	7184820	6974170	7.66961e+06
P53992	SEC24C	Protein transport protein Sec24C (SEC24-related protein C)	7907890	7512500	7679320	6879360	6914750	7453040	7859990	7628090	7596350	7895290	7640970	7883480	7860850	8182700	7834820	8178880	7.66628e+06
P09972	ALDOC	Fructose-bisphosphate aldolase C (EC 4.1.2.13) (Brain-type aldolase)	7562720	7026810	8074980	6775660	6533110	6476510	8504500	7792390	7390240	7063480	8835060	8225870	7725470	7214170	9150100	8459970	7.66622e+06
P51531-2	SMARCA2	Probable global transcription activator SNF2L2 (EC 3.6.4.-) (ATP-dependent helicase SMARCA2) (BRG1-associated factor 190B) (BAF190B) (Protein brahma homolog) (hBRM) (SNF2-alpha) (SWI/SNF-related matrix-associated actin-dependent regulator of chromatin subfamily A member 2)	7859270	8093790	8620640	8859760	8159620	7765110	7490660	8756730	6404540	6195650	7927830	7566970	6440860	5851480	8104270	7780210	7.66617e+06
Q2TAA2	IAH1	Isoamyl acetate-hydrolyzing esterase 1 homolog (EC 3.1.-.-)	8429990	7355260	9722810	9144860	7076830	6875750	8106840	8080590	6709940	6784270	7046450	7921060	5518960	6401010	8079460	8465730	7.66559e+06
Q58FF6	HSP90AB4P	Putative heat shock protein HSP 90-beta 4	6401050	10353500	6015000	5037990	9553970	13457900	8142740	7039870	7843530	11206200	8603160	7768140	4643760	7315310	5844200	3290330	7.65729e+06
P83881	RPL36A	Large ribosomal subunit protein eL42 (60S ribosomal protein L36a) (60S ribosomal protein L44) (Cell growth-inhibiting gene 15 protein) (Cell migration-inducing gene 6 protein)	7751060	7992100	8126470	8749050	7832600	7339520	8936540	8428500	6831480	5701560	8312290	8162500	5756230	5779030	8277320	7613710	7.65625e+06
P56381	ATP5F1E	ATP synthase subunit epsilon, mitochondrial (ATPase subunit epsilon) (ATP synthase F1 subunit epsilon)	8556510	7692790	11260400	10248200	7198450	6395410	8671350	8098430	6998320	5903330	7747450	7812770	5851840	5765250	7779550	4288110	7.64273e+06
O94906	PRPF6	Pre-mRNA-processing factor 6 (Androgen receptor N-terminal domain-transactivating protein 1) (ANT-1) (PRP6 homolog) (U5 snRNP-associated 102 kDa protein) (U5-102 kDa protein)	8359200	8332840	8010660	8446080	8454580	7874240	7250720	7674900	7231410	6641610	7391180	7245710	6656360	6886290	7486200	7097340	7.61969e+06
Q96IX5	ATP5MK	ATP synthase membrane subunit K, mitochondrial (ATP synthase membrane subunit DAPIT, mitochondrial) (Diabetes-associated protein in insulin-sensitive tissues) (HCV F-transactivated protein 2) (Up-regulated during skeletal muscle growth protein 5)	6310230	6773200	9873890	8783240	6952540	6221050	7935440	7957280	6950850	5879860	8612700	8352770	7147260	6975960	8175230	8816210	7.60736e+06
Q15388	TOMM20	Mitochondrial import receptor subunit TOM20 homolog (Mitochondrial 20 kDa outer membrane protein) (Outer mitochondrial membrane receptor Tom20)	4954480	5363650	7889630	9121930	6187850	6835390	9665380	10188200	6473420	5461330	9358000	8640950	5689670	6130250	8868400	9175560	7.60318e+06
Q9Y2Z0-2	SUGT1	Protein SGT1 homolog (Protein 40-6-3) (Sgt1) (Suppressor of G2 allele of SKP1 homolog)	7954700	7830420	7291780	6477370	7393180	8055400	7730570	7373350	7700920	8213890	7458560	7598040	7716650	8033170	7288340	7427040	7.6011e+06
P51665	PSMD7	26S proteasome non-ATPase regulatory subunit 7 (26S proteasome regulatory subunit RPN8) (26S proteasome regulatory subunit S12) (Mov34 protein homolog) (Proteasome subunit p40)	8156290	7938580	7683830	7190460	7318350	7309940	7401740	7628610	7759990	7856600	7245870	7399410	7582370	7499180	7423970	7989970	7.59567e+06
P10619-2	CTSA	Lysosomal protective protein (EC 3.4.16.5) (Carboxypeptidase C) (Carboxypeptidase L) (Cathepsin A) (Protective protein cathepsin A) (PPCA) (Protective protein for beta-galactosidase) [Cleaved into: Lysosomal protective protein 32 kDa chain; Lysosomal protective protein 20 kDa chain]	7609170	6785670	12002600	10573800	7872820	5688250	8753950	7264370	6612010	4280540	8504350	6520680	5565210	4484630	7751500	6020590	7.59479e+06
Q96AX1	VPS33A	Vacuolar protein sorting-associated protein 33A (hVPS33A)	6923480	7811380	8015270	7542210	7501280	7936120	7356130	7788650	7859100	7894520	7563810	7545970	7273620	7507310	6979010	7780200	7.59034e+06
P13861	PRKAR2A	cAMP-dependent protein kinase type II-alpha regulatory subunit	7837540	7513640	8946010	7781880	7198960	7178510	7911160	7691030	7137040	6985470	7757940	7795190	6829000	6822340	7897740	8147580	7.58843e+06
Q10567-3	AP1B1	AP-1 complex subunit beta-1 (Adaptor protein complex AP-1 subunit beta-1) (Adaptor-related protein complex 1 subunit beta-1) (Beta-1-adaptin) (Beta-adaptin 1) (Clathrin assembly protein complex 1 beta large chain) (Golgi adaptor HA1/AP1 adaptin beta subunit)	8428000	8402390	7113420	6581820	7402030	7946800	7694240	7566960	7702010	8143570	7241350	6998020	7815230	7416880	8002240	6887350	7.58791e+06
Q02218	OGDH	2-oxoglutarate dehydrogenase complex component E1 (E1o) (OGDC-E1) (OGDH-E1) (EC 1.2.4.2) (2-oxoglutarate dehydrogenase, mitochondrial) (Alpha-ketoglutarate dehydrogenase) (Alpha-KGDH-E1) (Thiamine diphosphate (ThDP)-dependent 2-oxoglutarate dehydrogenase)	6253810	7473360	9037200	10607400	6910760	7797630	8042520	8673150	6461640	6797320	7024580	8325520	5985450	6848770	7259750	6666650	7.57455e+06
Q13561-2	DCTN2	Dynactin subunit 2 (50 kDa dynein-associated polypeptide) (Dynactin complex 50 kDa subunit) (DCTN-50) (p50 dynamitin)	8577080	8158410	6752680	5515650	7482940	7693370	8314680	7395410	8225870	7558990	7815530	7115450	7549800	7215610	7464510	7971910	7.56654e+06
Q9BUR5	APOO	MICOS complex subunit MIC26 (Apolipoprotein O) (MICOS complex subunit MIC23) (Protein FAM121B)	6844820	7079280	8387680	8257330	7410790	6909770	8072170	8450780	7284780	6092780	7859820	9497740	6110580	6756380	8108130	7263260	7.55163e+06
P07099	EPHX1	Epoxide hydrolase 1 (EC 3.3.2.9) (Epoxide hydratase) (Microsomal epoxide hydrolase) (mEH)	8049080	8354250	7730880	7819210	7797210	7145360	7060840	7752580	7824870	7442180	7348230	7771630	7077860	7431990	7271030	6646610	7.5506e+06
P35637-2	FUS	RNA-binding protein FUS (75 kDa DNA-pairing protein) (Oncogene FUS) (Oncogene TLS) (POMp75) (Translocated in liposarcoma protein)	6532560	7313140	6397770	7503730	7654090	7241340	8823760	9366410	6223210	5896790	8938980	8158200	6066420	6363570	9294600	8915540	7.54995e+06
Q01469	FABP5	Fatty acid-binding protein 5 (Epidermal-type fatty acid-binding protein) (E-FABP) (Fatty acid-binding protein, epidermal) (Psoriasis-associated fatty acid-binding protein homolog) (PA-FABP)	10345500	9749960	6910760	6843560	7749150	7832350	6514220	7467140	6979440	6124550	5691810	7390260	7333040	8341140	6244890	5283400	7.54173e+06
P08247	SYP	Synaptophysin (Major synaptic vesicle protein p38)	9263440	8710810	5835050	4759500	8043050	6521420	8449210	9829570	7439070	7288200	7658490	8551470	6415890	7129500	7689310	6741840	7538740
A6NNZ2	TUBB8B	Tubulin beta 8B	14685300	8031790	8639490	6611250	9393210	9106900		9634790	5588200	4097120	4161330		3686380	4219020	5103250	2527970	7.53198e+06
Q6P1X6	C8orf82	UPF0598 protein C8orf82	7408820	7457860	10086100	10202200	7223070	5848310	6949940	8733220	6425170	6381200	7355630	7936450	5817400	6318080	7146100	7411350	7.52782e+06
Q13232	NME3	Nucleoside diphosphate kinase 3 (NDK 3) (NDP kinase 3) (EC 2.7.4.6) (DR-nm23) (Nucleoside diphosphate kinase C) (NDPKC) (nm23-H3)	5985360	6042410	8190080	9232210	5333610	6118310	8478880	11094500	4841310	5234000	9375920	9904870	4552890	5219150	9833100	10498700	7.51962e+06
Q96A65	EXOC4	Exocyst complex component 4 (Exocyst complex component Sec8)	7295810	7336940	6992830	6487440	6918160	7748150	7103020	7031630	8204970	8138510	7655400	7531230	8430870	7987830	7593340	7672050	7.50013e+06
P52292	KPNA2	Importin subunit alpha-1 (Karyopherin subunit alpha-2) (RAG cohort protein 1) (SRP1-alpha)	9181660	6928730	4289380	3294760	8987220	6836870	7553240	6306300	9468740	8697360	7633510	6754010	10070800	8828380	7598270	6236870	7.4917e+06
P49755	TMED10	Transmembrane emp24 domain-containing protein 10 (Protein TMED10) (21 kDa transmembrane-trafficking protein) (S31I125) (S31III125) (Tmp-21-I) (Transmembrane protein Tmp21) (p23) (p24 family protein delta-1) (p24delta1) (p24delta)	7225810	7465540	7451100	7649960	7730670	7176100	7317460	7481910	7914030	7361350	7471660	7737540	7722500	7470050	7724580	6811140	7.48462e+06
Q13155	AIMP2	Aminoacyl tRNA synthase complex-interacting multifunctional protein 2 (Multisynthase complex auxiliary component p38) (Protein JTV-1)	7602080	7921030	8567670	6999810	7227380	7918780	7265720	7817140	7240420	7338330	7645600	7454240	6664280	6739870	8310600	6404180	7.47771e+06
O43237	DYNC1LI2	Cytoplasmic dynein 1 light intermediate chain 2 (Dynein light intermediate chain 2, cytosolic) (LIC-2) (LIC53/55)	7990370	7346020	7111330	6017710	7175430	7011510	8211750	7630020	7971170	7555710	7530750	7607150	7744000	7203590	7697930	7739300	7.47351e+06
Q96AB3	ISOC2	Isochorismatase domain-containing protein 2	6067990	6906470	11874400	13807000	6615880	6342630	6195570	7149760	5531820	5066390	6070210	6834050	5589240	5328960	7091580	7190210	7.45347e+06
Q96F07-2	CYFIP2	Cytoplasmic FMR1-interacting protein 2 (p53-inducible protein 121)	7980420	7793830	6835500	5804210	7354630	7257210	7319340	7689160	7453940	7425480	7869600	7548450	7676220	7449410	7792820	7742090	7.43779e+06
O75351	VPS4B	Vacuolar protein sorting-associated protein 4B (EC 3.6.4.6) (Cell migration-inducing gene 1 protein) (Suppressor of K(+) transport growth defect 1) (Protein SKD1)	7725490	7787810	7890390	7004600	7302210	7229540	7200210	6855400	7390370	7329540	7287560	7574590	7348920	7102190	7528700	8152530	7.42102e+06
Q9Y678	COPG1	Coatomer subunit gamma-1 (Gamma-1-coat protein) (Gamma-1-COP)	8393410	8207430	8451160	7055880	7344690	7815760	7301370	7003990	7466990	7044960	6994230	6633140	7577330	7329710	7064360	6115600	7.41729e+06
Q96S52	PIGS	GPI transamidase component PIG-S (Phosphatidylinositol-glycan biosynthesis class S protein)	7432250	7701120	8532680	8213870	7827290	7525960	7442920	7771260	7457320	7216570	7158000	7688360	6175450	6948680	6884380	6347800	7.40581e+06
A0A0J9YXF2	PON2	Paraoxonase (EC 3.1.1.2)	6707240	7704160	8533430	10140700	8113860	6836370	7371780	8349800	6719300	6637830	7083010	6900130	6630760	6707170	6748720	5098110	7.40428e+06
P24666	ACP1	Low molecular weight phosphotyrosine protein phosphatase (LMW-PTP) (LMW-PTPase) (EC 3.1.3.48) (Adipocyte acid phosphatase) (Low molecular weight cytosolic acid phosphatase) (EC 3.1.3.2) (Red cell acid phosphatase 1)	8228330	7983430	7156790	5924360	7478920	7274980	7069320	6901740	6882710	7378070	7264970	7639880	7039470	7840500	7723120	8054180	7.38457e+06
P09525-3	ANXA4	Annexin A4 (35-beta calcimedin) (Annexin IV) (Annexin-4) (Carbohydrate-binding protein p33/p41) (Chromobindin-4) (Endonexin I) (Lipocortin IV) (P32.5) (PP4-X) (Placental anticoagulant protein II) (PAP-II) (Protein II)	6554500	6794030	10898100	11805300	7781300	7252490	7808410	8098480	4660800	3518130	7648300	8221270	3609840	5660350	7356110	7401390	7.38378e+06
Q15428	SF3A2	Splicing factor 3A subunit 2 (SF3a66) (Spliceosome-associated protein 62) (SAP 62)	9115190	8980680	8641620	8079300	7854060	7627710	6673680	8030030	6667670	6684380	6243410	6464840	6226850	7098360	6475220	6076130	7.37853e+06
O43920	NDUFS5	NADH dehydrogenase [ubiquinone] iron-sulfur protein 5 (Complex I-15 kDa) (CI-15 kDa) (NADH-ubiquinone oxidoreductase 15 kDa subunit)	3848300	5694530	8691340	12514000	6146240	6348120	9524870	10021200	4945530	4208650	7576450	9177930	4272050	5271140	8417820	6449710	7.36641e+06
Q8WXF1	PSPC1	Paraspeckle component 1 (Paraspeckle protein 1)	6036100	6903320	6920800	7147400	7070030	7499520	8195630	9021420	6467170	6525270	8181490	8446650	5872890	6488680	8174390	8729410	7.36333e+06
Q99805	TM9SF2	Transmembrane 9 superfamily member 2 (p76)	8098570	7588260	7332030	6217380	7542640	6822230	7866250	7519530	8161360	7225180	7344650	6985630	7461080	7608710	7394010	6272940	7.36168e+06
K7ELL7	PRKCSH	Glucosidase 2 subunit beta	6738250	5532550	8128280	7802880	7722760	7931820	7427000	7989550	8367450	7019680	7071030	5052350	6696410	8242000	7177620	8858570	7.35989e+06
P49591	SARS1	Serine--tRNA ligase, cytoplasmic (EC 6.1.1.11) (Seryl-tRNA synthetase) (SerRS) (Seryl-tRNA(Ser/Sec) synthetase)	7931860	8046350	5916060	5362890	7254600	7831230	7247020	7555080	7481840	8403940	7248530	7612170	7298170	7941660	7030790	7569820	7.35886e+06
O95881	TXNDC12	Thioredoxin domain-containing protein 12 (EC 1.8.4.2) (Endoplasmic reticulum resident protein 18) (ER protein 18) (ERp18) (Endoplasmic reticulum resident protein 19) (ER protein 19) (ERp19) (Thioredoxin-like protein p19) (hTLP19)	7376060	7395100	8167650	8148680	7380420	7219730	6707710	7107850	7849330	8262660	6883690	6539470	7008530	7524900	6921050	7150080	7.35811e+06
Q9NRX2	MRPL17	Large ribosomal subunit protein bL17m (39S ribosomal protein L17, mitochondrial) (L17mt) (MRP-L17) (LYST-interacting protein 2)	6461460	7374160	8206200	9127320	6847200	6355340	7656300	7952940	7273040	6792570	7391170	8471110	6346660	7163220	7298380	6630800	7.34941e+06
Q9Y5K5	UCHL5	Ubiquitin carboxyl-terminal hydrolase isozyme L5 (UCH-L5) (EC 3.4.19.12) (Ubiquitin C-terminal hydrolase UCH37) (Ubiquitin thioesterase L5)	7380060	7364650	6684880	7416330	7295030	8092670	7784470	6828620	7339030	7225680	7703570	7092430	8095410	6811990	7481630	7262810	7.33937e+06
Q9Y333	LSM2	U6 snRNA-associated Sm-like protein LSm2 (Protein G7b) (Small nuclear ribonuclear protein D homolog) (snRNP core Sm-like protein Sm-x5)	8315380	7926770	8247020	8031280	7487780	7310000	6992220	6846160	6912470	7618030	7054970	6903810	6943750	6687340	6770840	7052480	7.33267e+06
P54920	NAPA	Alpha-soluble NSF attachment protein (SNAP-alpha) (N-ethylmaleimide-sensitive factor attachment protein alpha)	6994350	7511410	7277460	6691750	7656550	7197900	7139120	7354590	7552310	8103920	7084260	7347800	7404690	8146000	6815980	7023340	7.32779e+06
P14406	COX7A2	Cytochrome c oxidase subunit 7A2, mitochondrial (Cytochrome c oxidase subunit VIIa-liver/heart) (Cytochrome c oxidase subunit VIIa-L) (Cytochrome c oxidase subunit VIIaL)	4365680	4874820	6105300	6724870	3791070	3564580	10288400	7132890	7544380	6038320	12119000	9371760	5992220	6547480	9908410	10314500	7.31856e+06
Q86YN1	DOLPP1	Dolichyldiphosphatase 1 (EC 3.6.1.43) (Dolichyl pyrophosphate phosphatase 1)	9796920	10192600	7080570	5648770	7417210	8136050	5883510	8957610	6732880	7784110	7966170	4463590	7247760	4904860	3964200	5640990	7.29661e+06
Q9UMR2	DDX19B	ATP-dependent RNA helicase DDX19B (EC 3.6.4.13) (DEAD box RNA helicase DEAD5) (DEAD box protein 19B)	8004060	8044650	7228620	5870830	7321860	7895100	6906020	6478950	7536760	7731680	7001410	6796060	7832820	8059160	6952510	6823370	7.28404e+06
P17301	ITGA2	Integrin alpha-2 (CD49 antigen-like family member B) (Collagen receptor) (Platelet membrane glycoprotein Ia) (GPIa) (VLA-2 subunit alpha) (CD antigen CD49b)	6251040	7441520	14855300	15197700	6484730	6987180	6113060	6308140	4857890	4382370	5841220	5770980	4227550	4879150	5775940	5150780	7.27796e+06
O75844	ZMPSTE24	CAAX prenyl protease 1 homolog (EC 3.4.24.84) (Farnesylated proteins-converting enzyme 1) (FACE-1) (Prenyl protein-specific endoprotease 1) (Zinc metalloproteinase Ste24 homolog)	6672760	6757040	6999340	7382680	6973190	7350040	7281140	7801070	7487920	7531300	7116160	7600110	7199600	7491270	7267130	7111240	7.25119e+06
P46108	CRK	Adapter molecule crk (Proto-oncogene c-Crk) (p38)	7246920	7644560	7103270	6497180	7158230	7668260	6569630	6728850	6948500	7500480	7312270	7078850	7818030	7462400	7244130	7817000	7.23734e+06
Q5SW79	CEP170	Centrosomal protein of 170 kDa (Cep170) (KARP-1-binding protein) (KARP1-binding protein)	7078470	7039690	5703080	5388230	6866860	7030960	7628710	7267220	7792540	7699170	7650350	7247870	7910910	7797850	7590550	7928790	7.22931e+06
A0A994J4G5	SPTAN1	Spectrin alpha, non-erythrocytic 1	8026120	7176950	11056000	9786390	8317780	6657470	6795570	6025690	6953950	6178440	6660270	6963870	6699500	5779740	7119340	5291040	7.22895e+06
P08574	CYC1	Cytochrome c1, heme protein, mitochondrial (EC 7.1.1.8) (Complex III subunit 4) (Complex III subunit IV) (Cytochrome b-c1 complex subunit 4) (Ubiquinol-cytochrome-c reductase complex cytochrome c1 subunit) (Cytochrome c-1)	3039180	4284020	9436580	12947700	4954460	5221970	11035300	10909200	4271470	3819000	9357580	9854250	3417610	4247670	10004800	7523430	7.22343e+06
O15020	SPTBN2	Spectrin beta chain, non-erythrocytic 2 (Beta-III spectrin) (Spinocerebellar ataxia 5 protein)	7471720	7076370	7944310	8502970	7558340	7243090	7032610	7316210	6983160	7014110	7193190	7039110	6526130	6712390	6812310	6665950	7.22212e+06
Q9NP79	VTA1	Vacuolar protein sorting-associated protein VTA1 homolog (Dopamine-responsive gene 1 protein) (DRG-1) (LYST-interacting protein 5) (LIP5) (SKD1-binding protein 1) (SBP1)	7023720	7569380	6728400	5678730	6797950	6930680	6978500	7440130	7443300	7970580	7235910	7349500	7772520	7289370	7109430	8223990	7.20882e+06
P51610	HCFC1	Host cell factor 1 (HCF) (HCF-1) (C1 factor) (CFF) (VCAF) (VP16 accessory protein) [Cleaved into: HCF N-terminal chain 1; HCF N-terminal chain 2; HCF N-terminal chain 3; HCF N-terminal chain 4; HCF N-terminal chain 5; HCF N-terminal chain 6; HCF C-terminal chain 1; HCF C-terminal chain 2; HCF C-terminal chain 3; HCF C-terminal chain 4; HCF C-terminal chain 5; HCF C-terminal chain 6]	7868030	8110970	6117380	8563840	7874320	9209320	7663260	8171320	7795850	5751490	5683610	7148790	6260840	5868290	5987920	7046750	7.19512e+06
Q08722	CD47	Leukocyte surface antigen CD47 (Antigenic surface determinant protein OA3) (Integrin-associated protein) (IAP) (Protein MER6) (CD antigen CD47)	6729160	8083950	7982350	8730990	6239180	7266310	7527660	8185250	5935510	6557140	7314320	7620700	5470850	6967700	7155480	7232280	7.18743e+06
P30405	PPIF	Peptidyl-prolyl cis-trans isomerase F, mitochondrial (PPIase F) (EC 5.2.1.8) (Cyclophilin D) (CyP-D) (CypD) (Cyclophilin F) (Mitochondrial cyclophilin) (CyP-M) (Rotamase F)	7209750	7489210	7208980	8183320	6745260	6493550	7609140	8246320	6923320	7372120	6810420	7820440	5947290	6606930	6774580	6357940	7.18653e+06
P61020	RAB5B	Ras-related protein Rab-5B (EC 3.6.5.2)	7739910	7267470	8033830	8087750	7187600	6885660	6884080	7047090	6874420	6714170	7124040	6898070	6847110	6982090	7060210	7348180	7.18467e+06
Q92747	ARPC1A	Actin-related protein 2/3 complex subunit 1A (SOP2-like protein)	9262900	9085080	7168760	6060530	7446040	7484130	6151300	6299630	7709400	8473240	6058110	6352280	7091910	7551090	5830960	5784370	7.18399e+06
Q15437	SEC23B	Protein transport protein Sec23B (hSec23B) (SEC23-related protein B)	7684220	7218100	6369360	5305290	6533270	6916210	7473730	7355450	7363430	7783970	6974470	7477280	7340590	7464410	7996340	7718810	7.17019e+06
P49903	SEPHS1	Selenide, water dikinase 1 (EC 2.7.9.3) (Selenium donor protein 1) (Selenophosphate synthase 1)	7318630	7431510	8676010	8395660	7187860	8233290	6743070	6406770	6438640	6444380	6851490	7090030	6495630	6845410	6549750	6848120	7.16484e+06
Q15185-4	PTGES3	Prostaglandin E synthase 3 (EC 5.3.99.3) (Cytosolic prostaglandin E2 synthase) (cPGES) (Hsp90 co-chaperone) (Progesterone receptor complex p23) (Telomerase-binding protein p23)	10002100	11288200	8750870	6641440	8087660	6614710	6098030	7604520	6214530	6035620	5409670	5789050	6251730	6545220	6030140	3824920	7.1646e+06
Q12765	SCRN1	Secernin-1	8656480	8562530	6141070	5149090	7839080	7262810	6850780	7284080	7187430	7113260	6724480	7028310	7199310	7260980	6754950	6837280	7.15026e+06
Q9Y6K0	CEPT1	Choline/ethanolaminephosphotransferase 1 (hCEPT1) (EC 2.7.8.1) (EC 2.7.8.2) (1-alkenyl-2-acylglycerol choline phosphotransferase) (EC 2.7.8.22)	7501560	7414260	9111400	9428660	7987270	7940580	7282120	7270450	6602250	6288080	7325740	6422390	4786970	5684220	6352150	6156110	7.14629e+06
Q86Y82	STX12	Syntaxin-12	7243520	7663840	8083710	8049280	6995370	7348310	7592280	7472040	6947970	6353030	7110490	7199920	5980900	6198520	6509480	6888890	7.1384e+06
O60341	KDM1A	Lysine-specific histone demethylase 1A (EC 1.14.99.66) (BRAF35-HDAC complex protein BHC110) (Flavin-containing amine oxidase domain-containing protein 2) ([histone H3]-dimethyl-L-lysine(4) FAD-dependent demethylase 1A)	6951750	6798570	7714550	7666650	7338790	6667380	7138830	7438340	7324520	6961920	7168250	6970720	7256410	6332770	7496620	6752520	7.12852e+06
P06493	CDK1	Cyclin-dependent kinase 1 (CDK1) (EC 2.7.11.22) (EC 2.7.11.23) (Cell division control protein 2 homolog) (Cell division protein kinase 1) (p34 protein kinase)	9164620	7648000	3605120	2971870	9764970	8267510	6977750	5966290	8667310	8291490	6350840	6159560	8859280	8246160	6588370	5612090	7.12625e+06
P29762	CRABP1	Cellular retinoic acid-binding protein 1 (Cellular retinoic acid-binding protein I) (CRABP-I)	9165620	7294600	4714930	4076410	8508440	8247110	5460100	4895390	9627200	9482820	5317600	4853410	9484270	9426710	5446660	5238920	7.12244e+06
Q13564-2	NAE1	NEDD8-activating enzyme E1 regulatory subunit (Amyloid beta precursor protein-binding protein 1, 59 kDa) (APP-BP1) (Amyloid protein-binding protein 1) (Proto-oncogene protein 1)	7729450	7202400	7616510	6895970	7004470	7200630	6852670	6731880	6541340	7030890	6619030	7128040	7347130	7499730	7125200	7454170	7.12223e+06
Q9H2U2-2	PPA2	Inorganic pyrophosphatase 2, mitochondrial (EC 3.6.1.1) (Pyrophosphatase SID6-306) (Pyrophosphate phospho-hydrolase 2) (PPase 2)	6277720	7090960	9308930	10567100	5513940	6367400	7032850	8113010	5787410	6154250	6703960	7925120	4794540	6383210	7027300	6699240	7.11494e+06
P36543	ATP6V1E1	V-type proton ATPase subunit E 1 (V-ATPase subunit E 1) (V-ATPase 31 kDa subunit) (p31) (Vacuolar proton pump subunit E 1)	6185880	7806940	5833810	6236360	6462600	7720910	6915740	7610020	6719400	8012720	7132740	8329190	6722780	7503250	6816230	7794860	7.11167e+06
P61513	RPL37A	Large ribosomal subunit protein eL43 (60S ribosomal protein L37a)	8280420	8039370	7898580	7488650	8053160	7311100	7700970	7206440	6095260	5244020	6395880	7362280	5066080	4874140	6694410	6724580	7.08656e+06
Q08J23	NSUN2	RNA cytosine C(5)-methyltransferase NSUN2 (EC 2.1.1.-) (Myc-induced SUN domain-containing protein) (Misu) (NOL1/NOP2/Sun domain family member 2) (Substrate of AIM1/Aurora kinase B) (mRNA cytosine C(5)-methyltransferase) (EC 2.1.1.-) (tRNA cytosine C(5)-methyltransferase) (EC 2.1.1.-, EC 2.1.1.203) (tRNA methyltransferase 4 homolog) (hTrm4)	7235590	7197260	7768540	7847230	7201330	7485830	7318890	6750560	6537430	6485610	6772490	7195960	6478890	6921800	6765160	7115460	7.08053e+06
O94973	AP2A2	AP-2 complex subunit alpha-2 (100 kDa coated vesicle protein C) (Adaptor protein complex AP-2 subunit alpha-2) (Adaptor-related protein complex 2 subunit alpha-2) (Alpha-adaptin C) (Alpha2-adaptin) (Clathrin assembly protein complex 2 alpha-C large chain) (Huntingtin yeast partner J) (Huntingtin-interacting protein 9) (HIP-9) (Huntingtin-interacting protein J) (Plasma membrane adaptor HA2/AP2 ada…	8821650	7938900	8039190	6273390	8453850	7215140	7054470	6862450	6766900	6675930	6478010	6409130	6679170	6414400	6281590	5848930	7.07496e+06
Q16527	CSRP2	Cysteine and glycine-rich protein 2 (Cysteine-rich protein 2) (CRP2) (LIM domain only protein 5) (LMO-5) (Smooth muscle cell LIM protein) (SmLIM)	9584570	7730380	10041800	8806520	7554000	7347600	4993470	4303190	7876820	6716580	4724200	4562370	7815900	8449770	5687390	3849180	7.07195e+06
P48739	PITPNB	Phosphatidylinositol transfer protein beta isoform (PI-TP-beta) (PtdIns transfer protein beta) (PtdInsTP beta)	7589140	8007670	7196260	6383850	7313240	7414330	6576120	6504790	6678920	7102750	6697460	7172680	6835220	7031160	7143320	6867090	7.03807e+06
P51649	ALDH5A1	Succinate-semialdehyde dehydrogenase, mitochondrial (EC 1.2.1.24) (Aldehyde dehydrogenase family 5 member A1) (NAD(+)-dependent succinic semialdehyde dehydrogenase)	6284880	7593800	8939130	9503920	6109130	6014980	7095590	8736860	5703000	6167050	6969870	7788580	4903830	5496020	6816430	6690090	7.02987e+06
Q5T9A4	ATAD3B	ATPase family AAA domain-containing protein 3B (AAA-TOB3)	4393460	5772400	8285140	10978000	6670800	6896200	7573750	8373970	5981700	5801540	6814170	8243960	5138280	6101770	7253210	7024470	7.02265e+06
Q92734-2	TFG	Protein TFG (TRK-fused gene protein)	7362630	7614630	6876040	5528800	6331690	7427950	7337070	6727320	7299130	7207920	6842140	6911170	6975960	7412690	6977690	7387570	7.01853e+06
Q12789	GTF3C1	General transcription factor 3C polypeptide 1 (TF3C-alpha) (TFIIIC box B-binding subunit) (Transcription factor IIIC 220 kDa subunit) (TFIIIC 220 kDa subunit) (TFIIIC220) (Transcription factor IIIC subunit alpha)	7141310	7607970	7383160	7263700	7450930	7171780	7079590	7584890	6254890	6130860	7212100	7074850	6035310	6108330	7359530	6790670	7.0162e+06
Q86UE4	MTDH	Protein LYRIC (3D3/LYRIC) (Astrocyte elevated gene-1 protein) (AEG-1) (Lysine-rich CEACAM1 co-isolated protein) (Metadherin) (Metastasis adhesion protein)	7338180	8200150	6813320	7564480	7702280	7670350	7187790	7038490	7214760	6601650	6479930	6855440	6368400	6649830	6272750	5811990	7.01496e+06
Q53FA7	TP53I3	Quinone oxidoreductase PIG3 (EC 1.6.5.5) (NADPH:quinone reductase PIG3) (Tumor protein p53-inducible protein 3) (Protein PIG3) (p53-induced gene 3 protein)	5992430	6758340	8287300	8541670	6181460	6645780	7742750	7463520	5903660	6280710	7282580	8426090	5439360	5398470	7500250	7946780	7.01298e+06
P43307	SSR1	Translocon-associated protein subunit alpha (TRAP-alpha) (Signal sequence receptor subunit alpha) (SSR-alpha)	6032040	7480700	7337280	7145160	6992610	7454880	7585220	8611530	6774080	5461180	6573870	6822840	5241400	6706030	7386010	8097430	6.9922e+06
Q6V0I7-2	FAT4	Protocadherin Fat 4 (hFat4) (Cadherin family member 14) (FAT tumor suppressor homolog 4) (Fat-like cadherin protein FAT-J)	7795510	7906620	7188970	7850370		7889050		7840590	7179340	7113650	6334370	6010230	5950730	5783100		5776570	6.98579e+06
O43399-5	TPD52L2	Tumor protein D54 (hD54) (Tumor protein D52-like 2)	8358170	7194780	7546390	7238980	7085210	7181280	6228750	6196610	7175440	6997860	7321170	5956120	7627660	6997780	6637470	5752690	6.96182e+06
Q14739	LBR	Delta(14)-sterol reductase LBR (Delta-14-SR) (EC 1.3.1.70) (3-beta-hydroxysterol Delta (14)-reductase) (C-14 sterol reductase) (C14SR) (Integral nuclear envelope inner membrane protein) (LMN2R) (Lamin-B receptor) (Sterol C14-reductase)	7786210	7994840	6296620	6181410	8592790	8491540	5800930	5995340	8685060	7248080	5753080	5737630	6935520	7585810	5552710	5487750	6.95282e+06
Q9UI15	TAGLN3	Transgelin-3 (Neuronal protein 22) (NP22) (Neuronal protein NP25)	6590140	5896830	5532510	4629710	5888010	6091100	7582520	7591860	6909000	7278800	7950120	7837030	7607430	7437860	8468780	7749680	6.93636e+06
P26440	IVD	Isovaleryl-CoA dehydrogenase, mitochondrial (IVD) (EC 1.3.8.4) (Butyryl-CoA dehydrogenase) (EC 1.3.8.1)	6565730	7465560	8334830	9397210	6270490	6470390	7254790	7608400	5844390	6543960	6745280	7113810	5379170	6163830	6787090	6318410	6.93349e+06
Q13283	G3BP1	Ras GTPase-activating protein-binding protein 1 (G3BP-1) (EC 3.6.4.12) (EC 3.6.4.13) (ATP-dependent DNA helicase VIII) (hDH VIII) (GAP SH3 domain-binding protein 1)	7104600	7319180	7825890	7700130	8414620	7049740	7920410	7991410	5078500	3954540	7932000	7769440	4921190	4091040	7860600	6963760	6.93206e+06
O43719	HTATSF1	HIV Tat-specific factor 1 (Tat-SF1)	6521570	6730200	6859150	7589010	6979490	7382990	6476500	7027980	6804350	7706370	6201870	6690040	6795150	7975670	6332760	6685180	6.92659e+06
O14744	PRMT5	Protein arginine N-methyltransferase 5 (PRMT5) (EC 2.1.1.320) (72 kDa ICln-binding protein) (Histone-arginine N-methyltransferase PRMT5) (Jak-binding protein 1) (Shk1 kinase-binding protein 1 homolog) (SKB1 homolog) (SKB1Hs) [Cleaved into: Protein arginine N-methyltransferase 5, N-terminally processed]	6974870	7202860	7000940	6420460	6403470	6871040	6749960	6963470	6833920	7233980	6726260	7344090	7004480	7267350	6817040	7272700	6.923e+06
Q9Y4W6	AFG3L2	AFG3-like protein 2 (EC 3.4.24.-) (Paraplegin-like protein)	5745590	6680100	8768090	9809800	6616680	6644140	7355690	7972950	6059110	5420740	6866320	7332070	5176440	5611200	6954690	6350260	6.91119e+06
P06732	CKM	Creatine kinase M-type (EC 2.7.3.2) (Creatine kinase M chain) (Creatine phosphokinase M-type) (CPK-M) (M-CK)	7855970	6344500	5672560	4577730	6657670	5907710	6353610	7246300	6829620	6104050	7588940	7985870	8654820	6129660	8852740	8150800	6909890
Q7Z7H5	TMED4	Transmembrane emp24 domain-containing protein 4 (Endoplasmic reticulum stress-response protein 25) (ERS25) (GMP25iso) (Putative NF-kappa-B-activating protein 156) (p24 family protein alpha-3) (p24alpha3)	7069160	7735580	7951460	7740370	7385720	6713700	7277010	6556300	7521390	6270790	6799760	6581750	6488100	6272160	5573690	5728640	6.90883e+06
P54727	RAD23B	UV excision repair protein RAD23 homolog B (HR23B) (hHR23B) (XP-C repair-complementing complex 58 kDa protein) (p58)	6687330	6331910	6953050	6496970	6540130	6700730	6976080	7017460	6778710	6673490	7137350	6908950	7145400	7158480	7387850	7635090	6.90092e+06
Q86U42-2	PABPN1	Polyadenylate-binding protein 2 (PABP-2) (Poly(A)-binding protein 2) (Nuclear poly(A)-binding protein 1) (Poly(A)-binding protein II) (PABII) (Polyadenylate-binding nuclear protein 1)	7654100	9175710	7689190	7799020	7986400	8261090	6537310	6684890	6020100	5409980	6680450	6153630	5384650	5798990	6423220	5575750	6.90036e+06
Q14839-2	CHD4	Chromodomain-helicase-DNA-binding protein 4 (CHD-4) (EC 3.6.4.12) (ATP-dependent helicase CHD4) (Mi-2 autoantigen 218 kDa protein) (Mi2-beta)	7213630	7076300	6625950	6063710	7519970	7159550	6761110	7039530	7135690	6981120	6667610	6669130	7086810	6925960	7155110	6174260	6.89969e+06
Q14847-2	LASP1	LIM and SH3 domain protein 1 (LASP-1) (Metastatic lymph node gene 50 protein) (MLN 50)	7554900	7797660	7493380	6508390	7165110	7104660	6611710	5962530	6866730	6561510	6617660	6136560	7145640	6653000	6781120	7142020	6.89724e+06
P11498	PC	Pyruvate carboxylase, mitochondrial (EC 6.4.1.1) (Pyruvic carboxylase) (PCB)	5542720	6630940	7540210	8459650	5554980	6483620	6857380	7946570	6255000	7419830	6880000	7529170	6154200	7295130	6588670	6782070	6.88487e+06
O15143	ARPC1B	Actin-related protein 2/3 complex subunit 1B (Arp2/3 complex 41 kDa subunit) (p41-ARC)	8922360	7945680	8732220	6784580	6337950	6447890	6333020	6687940	6333720	6167720	5845070	6409360	5728450	6542940	6692590	5913790	6.87931e+06
P31323	PRKAR2B	cAMP-dependent protein kinase type II-beta regulatory subunit	7182240	6852730	6404430	5872240	7210860	6888210	7433640	7190350	6638580	6356150	7287570	7205210	6511230	6372250	6994740	7538660	6.8759e+06
Q92900-2	UPF1	Regulator of nonsense transcripts 1 (EC 3.6.4.12) (EC 3.6.4.13) (ATP-dependent helicase RENT1) (Nonsense mRNA reducing factor 1) (NORF1) (Up-frameshift suppressor 1 homolog) (hUpf1)	8010080	7897680	7601710	6916620	8229060	7514800	6544640	6418030	6291990	5379400	6920600	6663070	5762630	5577110	6910360	6464930	6.87312e+06
Q6VY07	PACS1	Phosphofurin acidic cluster sorting protein 1 (PACS-1)	7109060	6806690	7413380	6223050	6408500	6093700	8075740	7138270	6062290	5801760	7656720	7564990	5939620	5659430	8013880	7649870	6.87276e+06
Q9NPJ3	ACOT13	Acyl-coenzyme A thioesterase 13 (Acyl-CoA thioesterase 13) (EC 3.1.2.-) (Hotdog-fold thioesterase superfamily member 2) (Palmitoyl-CoA hydrolase) (EC 3.1.2.2) (Thioesterase superfamily member 2) (THEM2) [Cleaved into: Acyl-coenzyme A thioesterase 13, N-terminally processed]	5993800	7121390	9081740	10160400	6156660	6375820	6822240	7683190	5220330	5867440	6804390	7019890	4301560	5400420	6422960	7013530	6.8727e+06
O94776	MTA2	Metastasis-associated protein MTA2 (Metastasis-associated 1-like 1) (MTA1-L1 protein) (p53 target protein in deacetylase complex)	7514860	7303860	6089440	5783660	7676800	7270100	6842570	7187030	7638630	7065400	6483190	6399060	7154300	6758840	6600870	6000880	6.86887e+06
A0A0A0MR39	MYEF2	Myelin expression factor 2 (Myelin expression factor 2, isoform CRA_a)	7465800	7719740	5799970	6077030	6868950	5905580	8393180	8487720	5220980	4046310	8510320	8604990	4340300	3964950	8836220	8232520	6.86633e+06
O95777	LSM8	U6 snRNA-associated Sm-like protein LSm8	7447320	7274700	7164140	8486800	7308480	7401910	6540050	6857910	6028890	6188300	6834430	6305700	6224900	5924860	6545000	6602390	6.8658e+06
Q9H2W6	MRPL46	Large ribosomal subunit protein mL46 (39S ribosomal protein L46, mitochondrial) (L46mt) (MRP-L46) (P2ECSL)	5455610	6609960	8818850	9449920	6318890	6135440	7217080	7886500	6177400	6585870	6549650	7837850	5155700	6067880	6654540	5673540	6.8636e+06
O95490-2	ADGRL2	Adhesion G protein-coupled receptor L2 (Calcium-independent alpha-latrotoxin receptor 2) (CIRL-2) (Latrophilin homolog 1) (Latrophilin-2) (Lectomedin-1)	7295180	8163470	8364110	8369110	6968610	7563000	5788410	6186700	6835840	6378370	5838860	5884840	6271530	6830440	5745230	5527760	6.84672e+06
O75880	SCO1	Protein SCO1 homolog, mitochondrial	5326050	6451550	8438060	9234350	6487960	6157210	7699090	7981940	6297310	6587940	7029610	7132460	5305420	6572420	6635000	5911200	6.8463e+06
Q5BJD5	TMEM41B	Transmembrane protein 41B (Protein stasimon)	7548920	6574830	6568990	5796610	7580070	7306170	6463030	6357100	8237420	7180420	6822760	6839180	6677330	7757310	5902980	5900670	6.84465e+06
Q9NVJ2	ARL8B	ADP-ribosylation factor-like protein 8B (EC 3.6.5.2) (ADP-ribosylation factor-like protein 10C) (Novel small G protein indispensable for equal chromosome segregation 1)	5897730	7342810	6744390	8629260	6246240	7420850	5977940	7704140	6007250	7439020	5748900	8254370	5708290	6790520	6012800	7043520	6.82907e+06
Q6UXN9	WDR82	WD repeat-containing protein 82	7024150	7125090	7165830	6725990	7666800	6993000	6529210	6731650	6580920	6347690	6516990	6477390	6460160	6716070	6800020	6814420	6.81726e+06
Q9BXS5	AP1M1	AP-1 complex subunit mu-1 (AP-mu chain family member mu1A) (Adaptor protein complex AP-1 subunit mu-1) (Adaptor-related protein complex 1 subunit mu-1) (Clathrin assembly protein complex 1 mu-1 medium chain 1) (Clathrin coat assembly protein AP47) (Clathrin coat-associated protein AP47) (Golgi adaptor HA1/AP1 adaptin mu-1 subunit) (Mu-adaptin 1) (Mu1A-adaptin)	7387760	7095350	6311830	5432870	6915880	7239440	7383780	6444240	7261250	6885710	6715400	6633180	7361840	6919070	6637210	6123210	6.79429e+06
Q9UHA4	LAMTOR3	Ragulator complex protein LAMTOR3 (Late endosomal/lysosomal adaptor and MAPK and MTOR activator 3) (MEK-binding partner 1) (Mp1) (Mitogen-activated protein kinase kinase 1-interacting protein 1) (Mitogen-activated protein kinase scaffold protein 1)	6407300	8450110	4926270	7709580	6600410	7633000	7276370	7955870	6205740	7638210	6085340	6846470	5888160	6076980	5572910	6967850	6.78779e+06
P82912-2	MRPS11	Small ribosomal subunit protein uS11m (28S ribosomal protein S11, mitochondrial) (MRP-S11) (S11mt) (Cervical cancer proto-oncogene 2 protein) (HCC-2)	5999610	6386730	7637760	8824190	6391890	5640700	7105680	7920590	5864830	6253380	6961140	7830710	5836480	6742120	6428170	6296590	6.78342e+06
Q32P51	HNRNPA1L2	Heterogeneous nuclear ribonucleoprotein A1-like 2 (hnRNP A1-like 2) (hnRNP core protein A1-like 2)	7242400	7018760	5827140	6371330	7396500	5822410	7511090	8141780	5626990	4671860	9014370	8240930	4615460	4823290	8006480	6727450	6.77275e+06
Q9H0D6	XRN2	5'-3' exoribonuclease 2 (EC 3.1.13.-) (DHM1-like protein) (DHP protein)	6524510	7252030	7383700	7814100	7102630	7176530	6467470	6615730	6832100	6037480	6472980	6419830	6290340	6545880	6557590	6348580	6.77125e+06
Q92823-5	NRCAM	Neuronal cell adhesion molecule (Nr-CAM) (Neuronal surface protein Bravo) (hBravo) (NgCAM-related cell adhesion molecule) (Ng-CAM-related)	8747700	8340870	5794420	5242970	9463270	7002250	6889150	6480630	6591170	5216450	6418350	6052790	5818240	5340600	6725830	6053490	6.76613e+06
O60701	UGDH	UDP-glucose 6-dehydrogenase (UDP-Glc dehydrogenase) (UDP-GlcDH) (UDPGDH) (EC 1.1.1.22)	7453020	8131970	7123510	6517500	6899920	8194720	5693990	5675230	7020880	7269460	5757780	5707720	7020530	7571240	5628560	5985930	6.75625e+06
O75663	TIPRL	TIP41-like protein (Putative MAPK-activating protein PM10) (Type 2A-interacting protein) (TIP)	7247570	7588600	5754570	5636600	6491930	6667550	6727270	7066570	6426690	7044630	6649920	6777070	7562870	6744570	6611520	7209380	6.75389e+06
Q9HD42	CHMP1A	Charged multivesicular body protein 1a (Chromatin-modifying protein 1a) (CHMP1a) (Vacuolar protein sorting-associated protein 46-1) (Vps46-1) (hVps46-1)	8138120	7867230	6259050	5229970	7533130	7155440	7024900	6454070	7183480	6610000	6513860	6446700	6569830	6246450	6448100	6326870	6750652
Q15155	NOMO1	BOS complex subunit NOMO1 (Nodal modulator 1) (pM5 protein)	6993870	7077460	7391050	7313510	6925560	6583010	7224800	7259540	6603090	6111690	6798520	6623740	5808840	5939130	6792440	5914590	6.74826e+06
Q9Y3F4-2	STRAP	Serine-threonine kinase receptor-associated protein (MAP activator with WD repeats) (UNR-interacting protein) (WD-40 repeat protein PT-WD)	7585530	7053260	6134440	5380980	6846960	7050940	7107710	6625570	7101240	6883920	6822150	6801070	6987200	6876660	6514540	6052510	6.73981e+06
O95394	PGM3	Phosphoacetylglucosamine mutase (PAGM) (EC 5.4.2.3) (Acetylglucosamine phosphomutase) (N-acetylglucosamine-phosphate mutase) (Phosphoglucomutase-3) (PGM 3)	7232830	7046970	7287060	6410780	6884060	7308550	6392190	6218150	6570150	6744780	6387380	6621080	6878150	6515930	6405200	6659440	6.734e+06
Q6NTF9-2	RHBDD2	Rhomboid domain-containing protein 2	6740000	6482310	6493090	5941110	6332680	6331320	6968690	7378580	7316280	5820190	7761930	7171150	6792020	6289660	7101570	6928140	6.72743e+06
O43169	CYB5B	Cytochrome b5 type B (Cytochrome b5 outer mitochondrial membrane isoform)	5894950	6215900	6856900	7419540	6548770	6399620	7088560	7080900	6752210	7184270	6692420	6747640	5820130	7151250	7148990	6710780	6.72675e+06
P82930	MRPS34	Small ribosomal subunit protein mS34 (28S ribosomal protein S34, mitochondrial) (MRP-S34) (S34mt)	5575240	6316000	7933070	8528600	6300640	6076160	6426910	7413190	6568460	6832030	6757120	7352850	5828420	6700630	6873640	5989930	6.72541e+06
Q9Y570-4	PPME1	Protein phosphatase methylesterase 1 (PME-1) (EC 3.1.1.89)	7065580	7037240	6252250	5708910	6656990	6839150	6745440	6402230	6569770	6790680	6708260	6874690	6891300	7128460	6816870	7087050	6.71269e+06
Q9H0U6	MRPL18	Large ribosomal subunit protein uL18m (39S ribosomal protein L18, mitochondrial) (L18mt) (MRP-L18)	6150830	6668060	8295920	8962660	6568310	6000410	7333540	7752160	6474460	6038380	6782900	6633500	5391930	6602930	5955810	5098370	6.70698e+06
B4DLN1	(blank)	cDNA FLJ60124, highly similar to Mitochondrial dicarboxylate carrier	4387440	5136060	7932620	8668700	6362980	5716840	7997120	8746670	6234320	5196700	7327570	8094450	4785490	5612120	7204640	7080370	6.6914e+06
Q03252	LMNB2	Lamin-B2	5688560	6295990	5213050	7630820	5565620	4207100	8436860	8733120	2972630	2405710	11634400	8385400	2491800	2502330	8843970	10540600	6.68845e+06
P50336	PPOX	Protoporphyrinogen oxidase (PPO) (EC 1.3.3.4)	6212230	6745270	8329460	8849710	6478100	5924920	6731210	7318390	5929970	6196490	6488290	6678120	5176960	5715860	6593610	6819930	6.6838e+06
Q8TCJ2	STT3B	Dolichyl-diphosphooligosaccharide--protein glycosyltransferase subunit STT3B (Oligosaccharyl transferase subunit STT3B) (STT3-B) (EC 2.4.99.18) (Source of immunodominant MHC-associated peptides homolog)	6565120	7031390	7368160	7325440	6743410	6733960	6937540	7075140	6552910	6214840	6692170	6783460	5841800	6298510	6522740	5932190	6.6812e+06
P23919	DTYMK	Thymidylate kinase (EC 2.7.4.9) (dTMP kinase)	7800700	7587690	6718410	6210390	7343270	7437020	5877640	6379810	6315930	7134640	6251570	6159830	6317160	6080360	6316680	6200560	6.67837e+06
P82979	SARNP	SAP domain-containing ribonucleoprotein (Cytokine-induced protein of 29 kDa) (Nuclear protein Hcc-1) (Proliferation-associated cytokine-inducible protein CIP29)	7531930	7765510	5493000	5642790	6957830	6753670	6702220	7119640	5334150	5309860	7581690	6770110	5976860	6474400	7055340	8089660	6.67748e+06
Q9BZL1	UBL5	Ubiquitin-like protein 5	10394300	9094910	4692220	4697820	6915220	6390300	5548390	5732030	7420320	5578320	4959930	7392920	6800870	7952180	7483700	5563710	6.67609e+06
Q07866-7	KLC1	Kinesin light chain 1 (KLC 1)	7158890	6509170	5116850	4315020	6577690	6491580	7147350	6615380	7096550	7263670	7014770	6833640	7096800	7065190	7118690	6950370	6.67138e+06
B4DHE8	MSI2	Musashi RNA binding protein 2 (cDNA FLJ56904, highly similar to RNA-binding protein Musashi homolog 2)	7193440	7032840	7396750	7673450	7472400	7160450	7109410	6979430	5941920	4972760	7251440	6971070	5093340	4533400	6622410	6456450	6.66736e+06
A0A499FI31	SART3	Spliceosome associated factor 3, U4/U6 recycling protein	6909650	6935620	7956950	7865730	7387980	7263130	6019500	6015290	6316070	6205880	5907920	5936570	6131370	6665740	5794850	5932560	6.6592e+06
Q8WWM9	CYGB	Cytoglobin (Histoglobin) (HGb) (Stellate cell activation-associated protein)	6781920	7067680	7716360	6391850	6643060	6230820	7159210	6847070	5664260	5574320	7197780	7428550	5515930	5369280	7444700	7332990	6.65823e+06
Q9UKK9	NUDT5	ADP-sugar pyrophosphatase (EC 3.6.1.13) (8-oxo-dGDP phosphatase) (EC 3.6.1.58) (Nuclear ATP-synthesis protein NUDIX5) (EC 2.7.7.96) (Nucleoside diphosphate-linked moiety X motif 5) (Nudix motif 5) (hNUDT5) (YSA1H)	7215880	7153200	5583280	5224160	6550960	7127970	6297840	6087300	6714630	7487790	6769850	6613630	7173510	7536900	6267120	6711690	6.65037e+06
Q15029	EFTUD2	116 kDa U5 small nuclear ribonucleoprotein component (Elongation factor Tu GTP-binding domain-containing protein 2) (SNU114 homolog) (hSNU114) (U5 snRNP-specific protein, 116 kDa) (U5-116 kDa)	7380920	7500090	6754020	6938420	7233290	7147570	5857990	6432890	6215340	5951590	6271720	6360550	6154200	6129580	6642570	6331480	6.63632e+06
Q8TEA8	DTD1	D-aminoacyl-tRNA deacylase 1 (DTD) (EC 3.1.1.96) (DNA-unwinding element-binding protein B) (DUE-B) (Gly-tRNA(Ala) deacylase) (Histidyl-tRNA synthase-related)	6587030	6143360	5710770	5408750	6501560	6882930	6221430	7309140	6492690	6991000	6958490	7252030	6554820	6936390	6917180	7125870	6.63296e+06
O75937	DNAJC8	DnaJ homolog subfamily C member 8 (Splicing protein spf31)	6811190	6858500	6415300	6714940	7170260	7630730	6141510	6349400	6361800	6594680	6179390	6777380	6440720	6566050	6182840	6733270	6.62836e+06
Q9HB07	MYG1	MYG1 exonuclease (EC 3.1.-.-)	6875390	6629030	7388220	6396510	6538340	6914720	6327030	6907310	6616580	6881300	6191760	6394370	6680600	6248010	6124050	6437520	6.60768e+06
P33991	MCM4	DNA replication licensing factor MCM4 (EC 3.6.4.12) (CDC21 homolog) (P1-CDC21)	8296100	7223740	3992080	3489250	8206110	7601190	6512130	5698460	7622710	6917120	6240020	6104200	7378560	7248920	6143190	6108570	6.6029e+06
P48723	HSPA13	Heat shock 70 kDa protein 13 (Microsomal stress-70 protein ATPase core) (Stress-70 protein chaperone microsome-associated 60 kDa protein)	6645500	6627590	5916760	6295490	6668470	6679560	6604870	7178760	7212700	6305440	6589850	6558360	6407310	6463830	6906620	6450950	6598548
P35270	SPR	Sepiapterin reductase (SPR) (EC 1.1.1.153)	5738420	6836490	7199200	8308110	6091970	6573440	7083320	6715580	5195200	5852350	6525230	6989420	5735270	5860450	7132180	7532700	6.59805e+06
O94979-2	SEC31A	Protein transport protein Sec31A (ABP125) (ABP130) (SEC31-like protein 1) (SEC31-related protein A) (Web1-like protein)	7034380	6556610	6739530	5756900	6353600	6639130	6640030	6562720	6647700	6943530	6355930	6463110	6699460	6863930	6436230	6902700	6.59428e+06
O43615	TIMM44	Mitochondrial import inner membrane translocase subunit TIM44	5589200	6087780	7170960	8084620	5849340	6103330	6580220	7436020	6327450	6870570	6656040	7015470	5898530	6552410	6583680	6530620	6.59308e+06
P55884-2	EIF3B	Eukaryotic translation initiation factor 3 subunit B (eIF3b) (Eukaryotic translation initiation factor 3 subunit 9) (Prt1 homolog) (hPrt1) (eIF-3-eta) (eIF3 p110) (eIF3 p116)	7389120	6774350	7083300	6416650	7096820	6925470	6751690	6780140	6126110	5525040	6688610	6720250	5352420	5865180	6899820	6536450	6.591e+06
P63027	VAMP2	Vesicle-associated membrane protein 2 (VAMP-2) (Synaptobrevin-2)	7113190	6548240	7474850	6430830	6668430	5587600	6847060	5948210	6683510	6307860	7183470	6528970	5888050	5563090	6560260	7444720	6.56051e+06
O75531	BANF1	Barrier-to-autointegration factor (Breakpoint cluster region protein 1) [Cleaved into: Barrier-to-autointegration factor, N-terminally processed]	5606520	5284250	5505700	8253090	7724860	6813370	5943730	4788390	7224290	7131580	6235210	6295140	7674000	7126620	5446450	7813720	6.55831e+06
Q9UI12-2	ATP6V1H	V-type proton ATPase subunit H (V-ATPase subunit H) (Nef-binding protein 1) (NBP1) (Protein VMA13 homolog) (V-ATPase 50/57 kDa subunits) (Vacuolar proton pump subunit H) (Vacuolar proton pump subunit SFD)	6915640	7427590	5928520	5758240	5928450	6809130	6326910	6870650	5994570	7425120	6133720	7302760	5916970	6961090	6108160	7005020	6.55409e+06
O00116	AGPS	Alkyldihydroxyacetonephosphate synthase, peroxisomal (Alkyl-DHAP synthase) (EC 2.5.1.26) (Aging-associated gene 5 protein) (Alkylglycerone-phosphate synthase)	6379340	6653620	6088340	5790010	7244580	6537100	6985470	6489120	7209840	6988690	6796410	6429200	6701620	6748430	6458480	5299480	6.55071e+06
Q13526	PIN1	Peptidyl-prolyl cis-trans isomerase NIMA-interacting 1 (EC 5.2.1.8) (Peptidyl-prolyl cis-trans isomerase Pin1) (PPIase Pin1) (Rotamase Pin1)	7068120	6733660	6360220	5508840	6336630	6288660	6951330	6788950	6483600	6813400	6543970	6876150	6612950	6588370	6657910	6358160	6.55046e+06
P51648-2	ALDH3A2	Aldehyde dehydrogenase family 3 member A2 (EC 1.2.1.3) (EC 1.2.1.94) (Aldehyde dehydrogenase 10) (Fatty aldehyde dehydrogenase) (Microsomal aldehyde dehydrogenase)	6489370	6447540	6792230	6515700	6287930	6127210	6705590	7052400	6486760	6609620	6819020	6795480	6176370	6349760	6697250	6301200	6.54749e+06
A0A8V8TMY4	PFKP	ATP-dependent 6-phosphofructokinase (ATP-PFK) (Phosphofructokinase) (EC 2.7.1.11) (Phosphohexokinase)	8128230	6470010	6606280	5003930	6378800	5690410	5969050	5275880	7469410	7729080	6134800	5726020	8485630	7157980	6412800	6192140	6.54608e+06
P43246	MSH2	DNA mismatch repair protein Msh2 (hMSH2) (MutS protein homolog 2)	7822210	6735480	5805470	5222750	7737620	7366980	6563360	5959020	6928090	6408490	6311360	5992420	7022130	6532450	6130450	5900240	6.54414e+06
O43747-2	AP1G1	AP-1 complex subunit gamma-1 (Adaptor protein complex AP-1 subunit gamma-1) (Adaptor-related protein complex 1 subunit gamma-1) (Clathrin assembly protein complex 1 gamma-1 large chain) (Gamma1-adaptin) (Golgi adaptor HA1/AP1 adaptin subunit gamma-1)	7168340	6849380	6817900	5425520	6628480	6524760	6515840	6474010	6752510	6874490	6636980	6335620	6551110	6237000	6388200	6179850	6.54186e+06
Q9ULV4-2	CORO1C	Coronin-1C (Coronin-3) (hCRNN4)	8160880	7925790	6070550	5764750	7049950	7082810	6410880	6410080	6645680	6723170	5973450	5668670	5658960	5963930	5691670	6220130	6.54051e+06
Q6PI48	DARS2	Aspartate--tRNA ligase, mitochondrial (EC 6.1.1.12) (Aspartyl-tRNA synthetase) (AspRS)	5897230	6708050	7385500	7678310	6205520	6298340	6293420	7333360	6151220	6646840	6031730	7016720	5795060	6119180	6363180	6135290	6.53359e+06
F5H5P2	(blank)	2-oxoisovalerate dehydrogenase subunit alpha (EC 1.2.4.4) (Branched-chain alpha-keto acid dehydrogenase E1 component alpha chain)	5339440	6643830	7952970	8910170	5956880	5976370	6574660	7408120	5944980	5749030	6305860	6852440	5710580	5919420	6287010	6348690	6.52553e+06
P25325-2	MPST	3-mercaptopyruvate sulfurtransferase (MST) (EC 2.8.1.2)	7096770	6193460	6982460	6465470	6647910	6484590	5994150	6119930	7165000	7174820	6033750	6274850	6934380	6822930	5914860	5952400	6.52294e+06
Q13347	EIF3I	Eukaryotic translation initiation factor 3 subunit I (eIF3i) (Eukaryotic translation initiation factor 3 subunit 2) (TGF-beta receptor-interacting protein 1) (TRIP-1) (eIF-3-beta) (eIF3 p36)	7543230	6395620	6592480	6024860	7069030	6804460	6529870	6499960	6376360	5782800	6606980	6567680	6066530	5661300	6740090	6444440	6.51811e+06
O43488	AKR7A2	Aflatoxin B1 aldehyde reductase member 2 (EC 1.1.1.n11) (AFB1 aldehyde reductase 1) (AFB1-AR 1) (Aldoketoreductase 7) (Succinic semialdehyde reductase) (SSA reductase)	7390810	7330320	7581240	6360110	6958030	6785040	5985180	5850680	6052530	6428040	6018000	6125540	6203280	6321070	6134300	6041250	6.51791e+06
Q96C36	PYCR2	Pyrroline-5-carboxylate reductase 2 (P5C reductase 2) (P5CR 2) (EC 1.5.1.2)	5641770	5577360	7262700	7643010	5984620	5449800	7119170	7611020	5930750	6418150	6573750	7069750	5777880	5975760	6610550	7047090	6.50604e+06
P10643	C7	Complement component C7	5394900	5246950	12148400	10467900	5640340	4251950	6979030	6515030	3685470	3295230	7172780	7001840	3589460	3200220	7423950	6401910	6.50467e+06
O75436	VPS26A	Vacuolar protein sorting-associated protein 26A (Vesicle protein sorting 26A) (hVPS26)	6004530	6443250	5430560	6087310	6007860	7267370	5882250	6327640	6554530	7108970	6088620	6799050	7294960	7866290	6320910	6723710	6.50225e+06
Q9BTT0	ANP32E	Acidic leucine-rich nuclear phosphoprotein 32 family member E (LANP-like protein) (LANP-L)	7330510	6992920	6608680	6515820	7891890	6966960	5679380	6345110	5654260	5451440	6198100	5931050	6097050	6668660	6303150	6566760	6.50158e+06
Q86TX2	ACOT1	Acyl-coenzyme A thioesterase 1 (Acyl-CoA thioesterase 1) (EC 3.1.2.-) (CTE-I) (CTE-Ib) (Inducible cytosolic acyl-coenzyme A thioester hydrolase) (Long chain acyl-CoA thioester hydrolase) (Long chain acyl-CoA hydrolase) (Palmitoyl-coenzyme A thioesterase) (EC 3.1.2.2)	4837100	5936010	9573770	10078000	6439500	5885380	5637490	7052800	5430010	5705600	6205980	6701860	5405790	5573130	6279850	6275910	6.48558e+06
Q16851-2	UGP2	UTP--glucose-1-phosphate uridylyltransferase (EC 2.7.7.9) (UDP-glucose pyrophosphorylase) (UDPGP) (UGPase)	6555770	6480520	6964150	6310600	6101250	6644440	6464400	6364830	6433640	6596340	6246750	6622870	6483500	6316980	6444450	6723160	6.48347e+06
O14787-2	TNPO2	Transportin-2 (Karyopherin beta-2b)	7295560	6968060	7083680	6625480	6376760	5784440	6861270	5984340	6345970	5969780	6429540	6491190	5925900	6195270	6905570	5603850	6.46512e+06
Q9UJU6-3	DBNL	Drebrin-like protein (Cervical SH3P7) (Cervical mucin-associated protein) (Drebrin-F) (HPK1-interacting protein of 55 kDa) (HIP-55) (SH3 domain-containing protein 7)	7313940	6891370	6391140	5122740	6130760	6368680	6550060	6788650	6794440	6111540	6542790	6593590	6277730	5773750	6819220	6761540	6.45908e+06
P49589-3	CARS1	Cysteine--tRNA ligase, cytoplasmic (EC 6.1.1.16) (Cysteinyl-tRNA synthetase) (CysRS)	7013130	6421680	5703610	4724050	6298790	6433350	6173580	6069860	6888060	6968210	6465320	6589730	7385520	7107840	6646030	6803640	6.45786e+06
Q92947	GCDH	Glutaryl-CoA dehydrogenase, mitochondrial (GCD) (EC 1.3.8.6)	5218320	5948260	8025770	9266510	5601330	5335660	6576210	7561670	5824760	5708830	6361850	7039420	4907680	5965120	6505990	6190770	6.44696e+06
A0A8V8TM05	VPS45	Vacuolar protein sorting 45 homolog	6467010	6577430	7014090	6766160	6705910	6592540	6287810	6036480	6578560	6434810	6348820	5918340	6463260	6435500	6139250	6068450	6.43994e+06
P07203	GPX1	Glutathione peroxidase 1 (GPx-1) (GSHPx-1) (EC 1.11.1.9) (Cellular glutathione peroxidase)	6389100	6443510	10776400	9795530	7264280	5654010	7322910	5822540	4318940	3672090	6628570	5424650	4032540	3542960	6901430	4645040	6.43013e+06
Q9HCU5	PREB	Prolactin regulatory element-binding protein (Mammalian guanine nucleotide exchange factor mSec12)	5977200	6009410	6683530	6616680	6196780	5952700	6605800	7152810	6376820	6137600	6882300	6954680	6045310	6350810	6765760	6106030	6.42996e+06
J3KQY1	MRPL22	Large ribosomal subunit protein uL22m (39S ribosomal protein L22, mitochondrial)	5184620	5959980	7820720	8430660	5771930	5448160	6268550	7281880	6038500	5869790	6735020	6999070	5604890	6011660	6792000	6481260	6.42524e+06
Q8WUD1	RAB2B	Ras-related protein Rab-2B (EC 3.6.5.2)	5874160	6253760	5623120	6113990	5975020	6384710	6577310	6868270	6345430	6875300	6791200	6928330	6330530	7054490	6642780	6255940	6.4123e+06
Q4L180-2	FILIP1L	Filamin A-interacting protein 1-like (130 kDa GPBP-interacting protein) (90 kDa GPBP-interacting protein) (Protein down-regulated in ovarian cancer 1) (DOC-1)			7453320								6480090	6082310		5940160	6101750		6411526
P49768-2	PSEN1	Presenilin-1 (PS-1) (EC 3.4.23.-) (Protein S182) [Cleaved into: Presenilin-1 NTF subunit; Presenilin-1 CTF subunit; Presenilin-1 CTF12 (PS1-CTF12)]	5804150	6798570	5950510	6597810	6819320	6705800	6073580	6630070	6570460	6657390	6344140	6354930	6400150	6621600	6168130	6000210	6.40836e+06
Q16401	PSMD5	26S proteasome non-ATPase regulatory subunit 5 (26S protease subunit S5 basic) (26S proteasome subunit S5B)	6939210	6815190	8419660	8200120	6565820	6761610	5466600	5264470	5873770	5804750	5324040	5728650	6210210	5835600	5954470	5971250	6.40073e+06
P68400	CSNK2A1	Casein kinase II subunit alpha (CK II alpha) (EC 2.7.11.1)	6479220	6183260	5899300	5716090	6515960	6723230	6177730	6335530	6767850	6628620	6562890	6277730	6576620	6703580	6561560	6245770	6.39553e+06
O14950	MYL12B	Myosin regulatory light chain 12B (MLC-2A) (MLC-2) (Myosin regulatory light chain 2-B, smooth muscle isoform) (Myosin regulatory light chain 20 kDa) (MLC20) (Myosin regulatory light chain MRLC2) (SHUJUN-1)	5843770	6423740	8501550	7782080	5972900	7521650	6766890	3442950	6620360	6527500	6343160	6254910	6572190	6672610	7651940	3969240	6.39497e+06
Q9NX46	ADPRS	ADP-ribosylhydrolase ARH3 (ADP-ribose glycohydrolase ARH3) (ADP-ribosylhydrolase 3) (O-acetyl-ADP-ribose deacetylase ARH3) (EC 3.5.1.-) (Poly(ADP-ribose) glycohydrolase ARH3) (EC 3.2.1.143) ([Protein ADP-ribosylarginine] hydrolase-like protein 2) ([Protein ADP-ribosylserine] hydrolase) (EC 3.2.2.-)	6330290	6247990	7212640	7157860	6284760	6478100	6405840	6183420	5788720	6235870	6210620	6106520	6088370	6344780	6409840	6588880	6.39242e+06
Q12873-3	CHD3	Chromodomain-helicase-DNA-binding protein 3 (CHD-3) (EC 3.6.4.12) (ATP-dependent helicase CHD3) (Mi-2 autoantigen 240 kDa protein) (Mi2-alpha) (Zinc finger helicase) (hZFH)	6752750	6948110	6024610	6163320	7010900	6809630	6004890	6479580	6469480	5946480	6342410	6420120	6206290	6085050	6428850	5828900	6.39067e+06
Q9Y3A3-3	MOB4	MOB-like protein phocein (2C4D) (Class II mMOB1) (Mob1 homolog 3) (Mob3) (Mps one binder kinase activator-like 3) (Preimplantation protein 3)	7712740	6388940	6436110	6284410	6347570	6368870	5552100	6043590	6357340	6554240	5719420	6625320	6614240	6927100	5790750	5804630	6.36892e+06
P31350-2	RRM2	Ribonucleoside-diphosphate reductase subunit M2 (EC 1.17.4.1) (Ribonucleotide reductase small chain) (Ribonucleotide reductase small subunit)	7466240	6361910	3314980	2117570	7902660	6228760	5987650	5305030	8722230	7773280	5988120	5383370	8581830	7549360	5424170	4943020	6.36814e+06
P21912	SDHB	Succinate dehydrogenase [ubiquinone] iron-sulfur subunit, mitochondrial (EC 1.3.5.1) (Iron-sulfur subunit of complex II) (Ip)	5610160	6060120	7793320	8463890	5998980	6093670	6612230	7333570	5853970	5181080	6299380	6450780	5101210	5912340	6291170	5803980	6.36748e+06
Q7Z434	MAVS	Mitochondrial antiviral-signaling protein (MAVS) (CARD adapter inducing interferon beta) (Cardif) (Interferon beta promoter stimulator protein 1) (IPS-1) (Putative NF-kappa-B-activating protein 031N) (Virus-induced-signaling adapter) (VISA)	5360610	6522200	8087710	9296090	6322840	6407200	6943050	7175820	5372940	4582630	6428950	6753580	4424940	4811360	5923880	5987290	6.36047e+06
P62310	LSM3	U6 snRNA-associated Sm-like protein LSm3	6601090	6472080	7174250	6991100	6547590	5741960	5550690	6723340	5689220	5990150	7431010	6829890	6476660	5309670	6717120	5527140	6.36033e+06
A0A994J4I5	NCKAP1	NCK associated protein 1	6825740	6638000	6268300	5416490	6218930	6519560	6133820	5972040	6757050	6930440	6228740	6191220	6704800	6592400	6073550	6055680	6.35281e+06
Q9H3P7	ACBD3	Golgi resident protein GCP60 (Acyl-CoA-binding domain-containing protein 3) (Golgi complex-associated protein 1) (GOCAP1) (Golgi phosphoprotein 1) (GOLPH1) (PBR- and PKA-associated protein 7) (Peripheral benzodiazepine receptor-associated protein PAP7) [Cleaved into: Golgi resident protein GCP60, N-terminally processed]	5933950	6184310	5634910	5842630	6146470	6277640	6319330	6086320	6710510	7074550	6289280	6362140	6704470	7173320	6480560	6254210	6.32712e+06
Q9NYK5-2	MRPL39	Large ribosomal subunit protein mL39 (39S ribosomal protein L39, mitochondrial) (L39mt) (MRP-L39) (39S ribosomal protein L5, mitochondrial) (L5mt) (MRP-L5)	5311570	6077220	7631820	7970560	5716730	5551620	6248530	7186440	6027720	6012040	6004970	6647000	5263910	6202290	6664310	6141240	6.32441e+06
P09661	SNRPA1	U2 small nuclear ribonucleoprotein A' (U2 snRNP A')	6609980	6846340	6222800	7052630	6619900	6895470	5875330	6129670	5809640	6257880	5861130	5957670	5709130	6705790	5920890	6225460	6.31673e+06
Q15942	ZYX	Zyxin (Zyxin-2)	6806380	6498120	6289610	5847690	5854980	6424090	5713180	5620870	6917820	6652600	5953430	5436550	7482370	7228770	6067840	6401840	6.31652e+06
P10114	RAP2A	Ras-related protein Rap-2a (EC 3.6.5.2) (RbBP-30)	6260040	7227760	6395330	6674460	6876590	5717650	6458730	7265640	6558100	5145900	7131150	6439660	5530390	5123970	6057220	6247880	6.31528e+06
Q14699	RFTN1	Raftlin (Cell migration-inducing gene 2 protein) (Raft-linking protein)	8295510	7163000	5644650	3772390	7695840	6031870	6330470	6123860	7270520	5799920	7101350	5705890	6168210	5301120	5725780	5977730	6.29917e+06
O00217	NDUFS8	NADH dehydrogenase [ubiquinone] iron-sulfur protein 8, mitochondrial (EC 7.1.1.2) (Complex I-23kD) (CI-23kD) (NADH-ubiquinone oxidoreductase 23 kDa subunit) (TYKY subunit)	2573960	4003680	6278220	8019610	5061260	5128710	8032690	8531100	5049910	4523310	7308120	8600570	3835530	5035900	8595040	8245480	6.28082e+06
Q14CN4-2	KRT72	Keratin, type II cytoskeletal 72 (Cytokeratin-72) (CK-72) (Keratin-72) (K72) (Type II inner root sheath-specific keratin-K6irs2) (Type-II keratin Kb35)	6606830	6177590	5729820		6689880	6073650	6105170	6206630		6630620	5979870	5782380		6891030			6.26122e+06
Q9NXG2	THUMPD1	THUMP domain-containing protein 1	6256890	6194240	7911600	7275810	6255510	6447770	6097900	6023180	5735160	5487200	5844720	6282720	5837230	5552100	6112580	6567010	6.26079e+06
Q9NVH1	DNAJC11	DnaJ homolog subfamily C member 11	3747990	4784990	6881890	8827370	5807910	6165370	7256880	7832060	4943710	4552010	7598880	7703260	4255240	4982090	7125490	7142340	6.26038e+06
O95674	CDS2	Phosphatidate cytidylyltransferase 2 (EC 2.7.7.41) (CDP-DAG synthase 2) (CDP-DG synthase 2) (CDP-diacylglycerol synthase 2) (CDS 2) (CDP-diglyceride pyrophosphorylase 2) (CDP-diglyceride synthase 2) (CTP:phosphatidate cytidylyltransferase 2)	5706730	6859140	6494980	7045910	6503940	5899080	6430800	6702550	6256990	5974790	6433220	6146110	5894030	5748260	6086220	5715760	6.25776e+06
E7ETY2	TCOF1	Treacle ribosome biogenesis factor 1	7508580	6760920	7071010	6215090	7314150	5796030	6375290	6544000	6023860	4900520	6120900	5722090	5647080	5362020	6877330	5207990	6.25112e+06
Q9BQA1	WDR77	Methylosome protein WDR77 (Androgen receptor cofactor p44) (Methylosome protein 50) (MEP-50) (WD repeat-containing protein 77) (p44/Mep50)	7475720	6767270	6455250	5218590	5717980	5506370	5625590	6553820	5864940	7022670	5940510	5595460	6571420	6524820	6297620	6541440	6.23854e+06
Q9BWH2	FUNDC2	FUN14 domain-containing protein 2 (Cervical cancer proto-oncogene 3 protein) (HCC-3) (Hepatitis C virus core-binding protein 6)	5070340	6523950	7309400	8482210	5655220	6422960	5585990	6316950	5786870	7256320	5795840	6367330	5587230	6803230	5374790	5292950	6.23648e+06
O75976	CPD	Carboxypeptidase D (EC 3.4.17.22) (Metallocarboxypeptidase D) (gp180)	6728860	5449510	6573620	5084220	6738240	5199830	7251170	6856940	6641080	5741920	6710740	6286300	6190430	5508520	6891850	5813710	6.23595e+06
P22033	MMUT	Methylmalonyl-CoA mutase, mitochondrial (MCM) (EC 5.4.99.2) (Methylmalonyl-CoA isomerase)	5804370	6323490	7764570	7815770	5913210	5778690	6292470	6169710	6155160	5727030	6143410	6110160	5359660	5874360	6513350	5573280	6.22138e+06
Q16775	HAGH	Hydroxyacylglutathione hydrolase, mitochondrial (EC 3.1.2.6) (Glyoxalase II) (Glx II)	5824210	5873240	6814980	5774750	5780620	5795800	7113400	7072970	5301500	5608170	6705590	6793400	5508130	5767980	6785030	7058520	6.21798e+06
O75608	LYPLA1	Acyl-protein thioesterase 1 (APT-1) (hAPT1) (EC 3.1.2.-) (Lysophospholipase 1) (Lysophospholipase I) (LPL-I) (LysoPLA I) (Palmitoyl-protein hydrolase) (EC 3.1.2.22)	6883770	6649400	7889930	7020340	5674280	6381040	5867100	7289760	4978600	5210060	6362920	4889990	5037230	5239740	6458610	6545050	6.21052e+06
O15371-3	EIF3D	Eukaryotic translation initiation factor 3 subunit D (eIF3d) (Eukaryotic translation initiation factor 3 subunit 7) (eIF-3-zeta) (eIF3 p66)	7126640	6547820	6685940	5928920	6753070	6146290	6092080	6382650	5613630	5450630	6288070	6219890	5290010	5559050	6409030	6502380	6.20746e+06
P49588	AARS1	Alanine--tRNA ligase, cytoplasmic (EC 6.1.1.7) (Alanyl-tRNA synthetase) (AlaRS) (Renal carcinoma antigen NY-REN-42)	6952720	6394160	5194460	4546250	6201090	6049150	6126970	6033710	6686830	6830930	6149350	6155350	6759340	6518770	6096540	6539240	6.20073e+06
O75431	MTX2	Metaxin-2 (Mitochondrial outer membrane import complex protein 2)	3346140	4638760	6937380	8174830	5250370	5298250	7102980	7938850	5168200	4556780	7754360	7657100	4213920	5119450	7788220	7785820	6.20046e+06
P49406	MRPL19	Large ribosomal subunit protein bL19m (39S ribosomal protein L15, mitochondrial) (L15mt) (MRP-L15) (39S ribosomal protein L19, mitochondrial) (L19mt) (MRP-L19)	5683640	6448500	7381520	8230360	5779640	5548490	6396640	7415650	5388620	5640280	5780480	5965290	5262400	5342890	6191170	5876050	6.19972e+06
Q9Y305-4	ACOT9	Acyl-coenzyme A thioesterase 9, mitochondrial (Acyl-CoA thioesterase 9) (EC 3.1.2.-) (Acyl-CoA thioester hydrolase 9)	5676470	6102660	8432810	9283750	5944520	5771000	6031520	6581450	5118850	5248360	6116700	6120780	4986090	5014780	5813030	5582580	6.18861e+06
Q14764	MVP	Major vault protein (MVP) (Lung resistance-related protein)	5195940	4451240	11062700	8722870	4620040	5102070	6832970	5751390	5030020	4505080	7075890	6148500	4923250	4567330	7093540	6426670	6.18356e+06
Q14738	PPP2R5D	Serine/threonine-protein phosphatase 2A 56 kDa regulatory subunit delta isoform (PP2A B subunit isoform B'-delta) (PP2A B subunit isoform B56-delta) (PP2A B subunit isoform PR61-delta) (PP2A B subunit isoform R5-delta)	6557150	6558500	5602350	4916680	6081760	6190900	6556000	5974570	6664810	5876570	6505640	6419920	6164920	5880440	6662680	6339970	6.18352e+06
Q9NTZ6	RBM12	RNA-binding protein 12 (RNA-binding motif protein 12) (SH3/WW domain anchor protein in the nucleus) (SWAN)	6553830	6057570	6718210	6036590	6509860	6858680	6093140	5663360	6352830	6078070	6084900	5909590	6185870	6143830	5763770	5820520	6.18195e+06
Q9ULA0	DNPEP	Aspartyl aminopeptidase (EC 3.4.11.21)	6005030	6592510	8560080	7530850	5786040	5938570	5673850	5800030	5569880	5443220	6076820	5880750	5550450	5575660	5986120	5732560	6.17885e+06
P61086	UBE2K	Ubiquitin-conjugating enzyme E2 K (EC 2.3.2.23) (E2 ubiquitin-conjugating enzyme K) (Huntingtin-interacting protein 2) (HIP-2) (Ubiquitin carrier protein) (Ubiquitin-conjugating enzyme E2-25 kDa) (Ubiquitin-conjugating enzyme E2(25K)) (Ubiquitin-conjugating enzyme E2-25K) (Ubiquitin-protein ligase)	7144100	6722630	5134520	5127260	6409020	6296260	6188880	5769290	6448800	6859420	5446400	5788030	7029170	6381040	5925280	6146740	6.17346e+06
Q3ZCQ8-2	TIMM50	Mitochondrial import inner membrane translocase subunit TIM50	5127290	5797640	6966460	7173730	5821950	5379130	6912620	6936130	5671700	5973780	6374530	6741180	5594470	5805250	6566960	5826700	6.17195e+06
O75935-3	DCTN3	Dynactin subunit 3 (Dynactin complex subunit 22 kDa subunit) (p22)	7438140	6767880	5676640	4837020	6503470	5949220	6188280	6152400	6905130	6225040	6245370	5892170	5752650	5988640	5869630	5777660	6.15905e+06
O76094	SRP72	Signal recognition particle subunit SRP72 (SRP72) (Signal recognition particle 72 kDa protein)	6588030	6147420	5590550	5290660	6276020	6114310	6110560	6191940	6621710	6628120	6053560	6098260	6741740	6124770	6093620	5813740	6.15845e+06
Q8NE71	ABCF1	ATP-binding cassette sub-family F member 1 (ATP-binding cassette 50) (TNF-alpha-stimulated ABC protein)	5562850	6134480	6147020	5692240	5779100	6513150	6156020	6379150	6252310	5858660	6578620	6420680	5860760	6033730	6820480	6376010	6.15197e+06
P35241	RDX	Radixin	7741830	6503340	5739200	4959730	7161410	6657140	4886980	4552640	7765430	7473720	5042120	4899780	7509720	6976650	4842080	5140370	6.14615e+06
Q96G03	PGM2	Phosphopentomutase (EC 5.4.2.7) (Glucose phosphomutase 2) (Phosphodeoxyribomutase) (Phosphoglucomutase-2) (EC 5.4.2.2)	5725330	5852660	8381310	7986620	6020890	6317260	5915580	5639240	4896880	5281480	5809690	6360900	5485640	5683160	6019900	6251780	6.14448e+06
O75439	PMPCB	Mitochondrial-processing peptidase subunit beta (EC 3.4.24.64) (Beta-MPP) (P-52)	5734260	6269680	7264290	7961060	5746760	5519240	6166930	7041230	5643980	5732980	5665390	6208880	4963130	6048550	5909650	5505790	6.13789e+06
Q9BZE1	MRPL37	Large ribosomal subunit protein mL37 (39S ribosomal protein L2, mitochondrial) (L2mt) (MRP-L2) (39S ribosomal protein L37, mitochondrial) (L37mt) (MRP-L37)	6035930	6825740	7869200	8724540	5768960	5739550	6145000	6624410	5675010	5387280	5490750	6189300	4676990	5452820	5551020	4969500	6.13689e+06
O95747	OXSR1	Serine/threonine-protein kinase OSR1 (EC 2.7.11.1) (Oxidative stress-responsive 1 protein)	6781920	6623900	5987610	5254830	6485520	6195970	6169510	5926650	6139240	6152540	5951990	6334360	6013520	5805370	5726060	6307970	6.13499e+06
P13473-2	LAMP2	Lysosome-associated membrane glycoprotein 2 (LAMP-2) (Lysosome-associated membrane protein 2) (CD107 antigen-like family member B) (LGP-96) (CD antigen CD107b)	4739920	9375700	5331590	11279100	5589890	7736560	4237630	7537580	4299280	6696280	4288000	5161950	4092830	6220770	4306200	4981140	6.13327e+06
Q92552-2	MRPS27	Small ribosomal subunit protein mS27 (28S ribosomal protein S27, mitochondrial) (MRP-S27) (S27mt) (Mitochondrial ribosomal protein S27)	5653530	6167820	7050530	7953830	5889300	5633720	6361480	6747280	5758600	5632290	5898880	6478330	5206090	5767900	5882080	5674400	6.131e+06
Q13394	MAB21L1	Putative nucleotidyltransferase MAB21L1 (EC 2.7.7.-) (Protein mab-21-like 1)	7390620	7061020	6382220	6309520	6976560	6760030	5960550	5497540	6146710	5746780	5685370	5319660	5925630	5842760	5404610	4498950	6.12745e+06
Q9BRJ6	C7orf50	Uncharacterized protein C7orf50	6134220	6083810	5685020	6218790	7132710	6869170	6149780	7115060	5464900	5011120	6624130	6212230	5188940	5173590	6362570	6108620	6.11256e+06
Q9Y6Y8	SEC23IP	SEC23-interacting protein (p125)	5821340	5889120	6893940	6351100	6097900	6560280	6077620	5770430	5956120	6007780	6071650	5765070	5964510	6159800	5984700	6021200	6.09876e+06
Q15459	SF3A1	Splicing factor 3A subunit 1 (SF3a120) (Spliceosome-associated protein 114) (SAP 114)	6471710	6643110	5889710	6587200	6686740	6471850	5741620	5837620	5812180	5914880	5939490	5863200	5570770	6093530	5856430	6015210	6.09578e+06
O75223	GGCT	Gamma-glutamylcyclotransferase (EC 4.3.2.9) (Cytochrome c-releasing factor 21)	6028360	6109630	5295940	5535340	6127390	6257150	6539730	6987710	4916750	5341690	6520200	6832190	5334590	5702570	6394140	7219690	6.09095e+06
P12814	ACTN1	Alpha-actinin-1 (Alpha-actinin cytoskeletal isoform) (F-actin cross-linking protein) (Non-muscle alpha-actinin-1)	5884970	7678200	7109390	5999700	5555190	6657840	4808820	5421560	6042990	7059620	4881920	5698330	6320220	6439650	5802700	5787600	6.08984e+06
F5H6I7	ATL3	Atlastin GTPase 3	6093510	6381980	6854630	6828660	6866640	5521940	5644930	5366250	6721570	6766480	5668490	5500770	6293770	5870370	5851220	4791660	6.08624e+06
O75251	NDUFS7	NADH dehydrogenase [ubiquinone] iron-sulfur protein 7, mitochondrial (EC 7.1.1.2) (Complex I-20kD) (CI-20kD) (NADH-ubiquinone oxidoreductase 20 kDa subunit) (PSST subunit)	3187330	4121020	5960290	8025580	4906680	4968200	7032610	8153140	4818000	4804120	7724010	8082680	4112790	4961840	8121440	8706450	6.07799e+06
Q8IZL8	PELP1	Proline-, glutamic acid- and leucine-rich protein 1 (Modulator of non-genomic activity of estrogen receptor) (Transcription factor HMX3)	6461530	7252460	5615660	6745460	6679820	6396370	6173310	7106060	4640600	3900360	6494310	6366330	3980320	4031000	6217940	6870190	6.07157e+06
Q14160-3	SCRIB	Protein scribble homolog (Scribble) (hScrib) (Protein LAP4)	6040460	6545870	6247450	6213500	6594610	6100320	6274530	6102220	6330170	5655950	5914200	5822420	5618300	5886800	5872780	5614300	6.07089e+06
P51153	RAB13	Ras-related protein Rab-13 (Cell growth-inhibiting gene 4 protein)	6110250	5845580	6765080	6957380	6083160	5197980	6326910	5521590	6716720	6426360	5943810	5371480	6201580	6250490	6075240	5322020	6.07087e+06
P61964	WDR5	WD repeat-containing protein 5 (BMP2-induced 3-kb gene protein)	6905840	6934190	6614980	6656830	7035600	6072450	5654850	5991820	6047400	5781080	5533200	5433820	5343100	5234580	5593370	4986240	6.06816e+06
Q9Y3E5	PTRH2	Peptidyl-tRNA hydrolase 2, mitochondrial (PTH 2) (EC 3.1.1.29) (Bcl-2 inhibitor of transcription 1)	6026960	5323770	5675080	6486610	6237550	5441640	5550850	6034850	6112790	7271860	6109430	6208440	5674170	6055300	6812660	5961300	6.0567e+06
P60468	SEC61B	Protein transport protein Sec61 subunit beta	5766040	6152090	6836260	7247560	6420640	5593920	6789230	6918590	6014780	5201850	6322080	6485150	5139420	4580460	5915770	5417940	6.05548e+06
P78344	EIF4G2	Eukaryotic translation initiation factor 4 gamma 2 (eIF-4-gamma 2) (eIF-4G 2) (eIF4G 2) (Death-associated protein 5) (DAP-5) (p97)	6174260	5518160	5432060	5228500	6291550	5977170	6176090	6204540	6084380	5974410	6574000	6369340	6046490	5803950	6628710	6456820	6.05517e+06
Q3SXM5	HSDL1	Inactive hydroxysteroid dehydrogenase-like protein 1 (Short chain dehydrogenase/reductase family 12C member 3)	5461330	6183520	6511880	6464640	5468210	5252330	6310060	6999880	5521660	5875530	6271340	6787300	5137530	5991010	6068770	6397900	6.05067e+06
Q9UHV9	PFDN2	Prefoldin subunit 2	5709190	5953270	4602800	4124600	5378350	6036580	5503120	5729980	6427330	6939050	6311990	6079280	7163050	6405820	6362450	7416240	6.04891e+06
Q99459	CDC5L	Cell division cycle 5-like protein (Cdc5-like protein) (Pombe cdc5-related protein)	6244640	6444570	6000020	6591590	6709250	6357840	5865380	6111860	5642220	5229640	6103110	6094160	5229620	5379520	6571630	5856240	6.03854e+06
A0A5F9UK94	AMPD2	#N/A	5242670	5422370	8943200	7786000	4639480	4950340	6349870	6353890	4831590	5038530	6269770	6402050	4793840	4939620	6510960	6934480	6.03425e+06
P13798	APEH	Acylamino-acid-releasing enzyme (AARE) (EC 3.4.19.1) (Acyl-peptide hydrolase) (APH) (Acylaminoacyl-peptidase) (Oxidized protein hydrolase) (OPH)	6775940	7608800	5975050	6045750	5650140	6537240	5320650	6210360	5442830	6296910	5024240	5748800	5536050	6117050	5593020	5778030	6.02704e+06
P17174	GOT1	Aspartate aminotransferase, cytoplasmic (cAspAT) (EC 2.6.1.1) (EC 2.6.1.3) (Cysteine aminotransferase, cytoplasmic) (Cysteine transaminase, cytoplasmic) (cCAT) (Glutamate oxaloacetate transaminase 1) (Transaminase A)	6245040	6534880	4842650	4677220	5315720	5939550	6641940	7100760	5584500	6231990	6020750	6957470	5164260	6322960	6252740	6395980	6.02521e+06
Q9UQE7	SMC3	Structural maintenance of chromosomes protein 3 (SMC protein 3) (SMC-3) (Basement membrane-associated chondroitin proteoglycan) (Bamacan) (Chondroitin sulfate proteoglycan 6) (Chromosome-associated polypeptide) (hCAP)	6676150	6416650	5340330	5178940	6968190	6465060	5658680	5769700	6618520	6392180	5630870	5524650	6266180	6265690	5642810	5293650	6.01662e+06
Q12849	GRSF1	G-rich sequence factor 1 (GRSF-1)	5326770	5328850	4905050	5435350	5594350	5718320	6749860	7271390	6179010	5606880	6845440	6715550	5469890	5782160	6611660	6489350	6.014e+06
O95571	ETHE1	Persulfide dioxygenase ETHE1, mitochondrial (EC 1.13.11.18) (Ethylmalonic encephalopathy protein 1) (Hepatoma subtracted clone one protein) (Sulfur dioxygenase ETHE1)	6227290	7716680	9196990	8842320	5199190	5870750	4875520	6320770	4469270	4353400	4331320	5779660	3899860	5225700	4814390	4732620	6011030
Q9Y3D3	MRPS16	Small ribosomal subunit protein bS16m (28S ribosomal protein S16, mitochondrial) (MRP-S16) (S16mt)	5519280	6255890	6601760	7773880	5377120	5786390	5726870	7099330	5200220	5448390	6129510	6304200	5253990	5530020	5842120	6098810	6.01044e+06
Q6NUQ4	TMEM214	Transmembrane protein 214	5866660	5667960	5562610	5923340	5560320	5573610	6525610	7012350	5517210	5409610	6766890	6696190	4801430	5298010	7186550	6445480	6.00506e+06
P14324-2	FDPS	Farnesyl pyrophosphate synthase (FPP synthase) (FPS) (EC 2.5.1.10) ((2E,6E)-farnesyl diphosphate synthase) (Dimethylallyltranstransferase) (EC 2.5.1.1) (Farnesyl diphosphate synthase) (Geranyltranstransferase)	6729000	6176560	5000750	4173150	6372240	6629430	5409210	5233410	6424050	7222130	5447840	5978620	6919480	7115150	5725730	5616750	5.9972e+06
Q6SZW1	SARM1	NAD(+) hydrolase SARM1 (NADase SARM1) (hSARM1) (EC 3.2.2.6) (NADP(+) hydrolase SARM1) (EC 3.2.2.-) (Sterile alpha and Armadillo repeat protein) (Sterile alpha and TIR motif-containing protein 1) (Sterile alpha motif domain-containing protein 2) (MyD88-5) (SAM domain-containing protein 2) (Tir-1 homolog) (HsTIR)	6127780	6229190	5215450	4674530	6063430	5918890	6516290	6830100	5684980	5832560	6315480	6304040	5611390	5567350	6382750	6580730	5.99601e+06
Q14651	PLS1	Plastin-1 (Intestine-specific plastin) (I-plastin)	6574750	5364540	5078520	5041430	5173940	6044770	6895120	5711080	5760090	5832290	6028210	6125640	6606560	6176890	6118710	7207760	5.99265e+06
Q8IVD9	NUDCD3	NudC domain-containing protein 3	6329350	5954810	5157840	4254270	5723420	5960450	6036410	6058370	6442330	7020420	5807290	5861910	6470160	6880030	5634460	6201650	5.99186e+06
Q99720	SIGMAR1	Sigma non-opioid intracellular receptor 1 (Aging-associated gene 8 protein) (SR31747-binding protein) (SR-BP) (Sigma 1-type opioid receptor) (SIG-1R) (Sigma1-receptor) (Sigma1R) (hSigmaR1)	5324280	6675120	5004620	8160230	5748500	5993060	4945100	6802770	5668080	6266540	5099060	7078090	5058550	6037520	5502450	5926110	5.98979e+06
Q9Y3B7	MRPL11	Large ribosomal subunit protein uL11m (39S ribosomal protein L11, mitochondrial) (L11mt) (MRP-L11)	5542740	5907900	7049640	7871910	5747890	5533260	5943920	6483180	5770700	5297350	5930240	6326480	5013000	5653690	5607050	5603000	5.9719e+06
O60763	USO1	General vesicular transport factor p115 (Protein USO1 homolog) (Transcytosis-associated protein) (TAP) (Vesicle-docking protein)	6163470	5914980	5874420	5067730	5734750	6192210	6181610	5481600	6195300	6755870	6090580	5929790	6252920	6059190	5845250	5763860	5.96907e+06
P62273	RPS29	Small ribosomal subunit protein uS14 (40S ribosomal protein S29)	6217030	7798550	6871620	5986660	6362570	4997030	6204470	6679410	5497660	4060920	5839280	6154200	5351720	4863970	6977220	5191950	5.96064e+06
Q9HB40	SCPEP1	Retinoid-inducible serine carboxypeptidase (EC 3.4.16.-) (Serine carboxypeptidase 1)	5883590	5873130	11018600	9425240	6347800	4917800	6608860	5582240	5238980	3990700	5927060	5147560	4369850	3394800	5658350	4252850	5.95521e+06
O75821	EIF3G	Eukaryotic translation initiation factor 3 subunit G (eIF3g) (Eukaryotic translation initiation factor 3 RNA-binding subunit) (eIF-3 RNA-binding subunit) (Eukaryotic translation initiation factor 3 subunit 4) (eIF-3-delta) (eIF3 p42) (eIF3 p44)	6018030	6488630	5564980	5406400	6340330	6405900	6126870	5857610	5748810	5454420	6368420	5603940	5650340	5771340	6335970	5962320	5.95468e+06
Q6ZN08	ZNF66	Putative zinc finger protein 66 (Zinc finger protein 66 pseudogene)		9124330	8184670							547012							5952004
Q86TM6-3	SYVN1	E3 ubiquitin-protein ligase synoviolin (EC 2.3.2.27) (RING-type E3 ubiquitin transferase synoviolin) (Synovial apoptosis inhibitor 1)	5731160	6001150	7222260	6810860	5963060	5981900	6007220	5718640	5858460	5685100	5557470	5449380	5747070	5924580	5494290	5353040	5.94463e+06
Q9Y5A9	YTHDF2	YTH domain-containing family protein 2 (DF2) (CLL-associated antigen KW-14) (High-glucose-regulated protein 8) (Renal carcinoma antigen NY-REN-2)	5631030	5474650	5374100	5154530	6049070	5551510	6338960	5902600	6322240	5896340	6277550	6089210	6278240	6056290	6404550	6557140	5.93609e+06
C9JRZ6	CHCHD3	Coiled-coil-helix-coiled-coil-helix domain containing 3	3422840	4521510	6867720	8178580	5349500	5506850	6926840	6994750	4949530	4361040	7357510	7100840	4155040	4762990	6767640	6521510	5.93148e+06
Q14919-2	DRAP1	Dr1-associated corepressor (Dr1-associated protein 1) (Negative cofactor 2-alpha) (NC2-alpha)	5178630	5318260	5104690	5533200	6097700	6965300	6169160	6133380	5056050	5537390	6111470	5910080	5311330	6460110	6563220	7115980	5.93096e+06
Q9BUQ8	DDX23	Probable ATP-dependent RNA helicase DDX23 (EC 3.6.4.13) (100 kDa U5 snRNP-specific protein) (DEAD box protein 23) (PRP28 homolog) (U5-100kD)	6307570	6393100	6301270	6604310	6433230	6147400	5762190	6071680	5343520	5073220	5971890	5806720	5070750	5044320	5982950	5825100	5.91894e+06
Q93009	USP7	Ubiquitin carboxyl-terminal hydrolase 7 (EC 3.4.19.12) (Deubiquitinating enzyme 7) (Herpesvirus-associated ubiquitin-specific protease) (Ubiquitin thioesterase 7) (Ubiquitin-specific-processing protease 7)	5979620	5939360	6355200	6252880	6512230	6271630	5872000	5814270	5758170	5653550	5764220	5788060	5665950	5524510	5643950	5577870	5.91417e+06
P67936	TPM4	Tropomyosin alpha-4 chain (TM30p1) (Tropomyosin-4)	5250240	5723770	5427750	7384340	4756110	7377880	4317340	5492960	5736660	6618230	5450140	5873740	5327550	6578340	5918690	7181410	5.91187e+06
Q8NBL1	POGLUT1	Protein O-glucosyltransferase 1 (EC 2.4.1.376) (CAP10-like 46 kDa protein) (hCLP46) (KTEL motif-containing protein 1) (Myelodysplastic syndromes relative protein) (O-glucosyltransferase Rumi homolog) (hRumi) (Protein O-xylosyltransferase POGLUT1) (EC 2.4.2.63)	6124170	6912210	6428610	6484480	6026930	6110040	5965650	6171020	6039750	5861360	5119220	5867510	5020930	5500430	5394160	5051790	5.90636e+06
Q7L2E3-2	DHX30	ATP-dependent RNA helicase DHX30 (EC 3.6.4.13) (DEAH box protein 30)	5795940	6162070	6813780	6842150	6411150	6362930	5957430	6333100	5400390	4516240	6097690	6031720	4672950	4778940	6157310	5665190	5.90573e+06
Q96HC4	PDLIM5	PDZ and LIM domain protein 5 (Enigma homolog) (Enigma-like PDZ and LIM domains protein)	5793860	6112000	7253440	6921870	5983370	5897110	5414620	4831320	6248900	5416980	5479830	5352960	6160410	5901050	5581950	5563460	5.89724e+06
Q96EL3	MRPL53	Large ribosomal subunit protein mL53 (39S ribosomal protein L53, mitochondrial) (L53mt) (MRP-L53)	5820290	6243210	6354920	7391440	5148840	5551360	5043750	7351670	5709480	4758460	5856740	5930980	5365660	5688150	5877160	5132350	5.89673e+06
Q9UNS2	COPS3	COP9 signalosome complex subunit 3 (SGN3) (Signalosome subunit 3) (JAB1-containing signalosome subunit 3)	6128300	6180030	6278740	5555880	5829020	6220700	5957410	5613120	5387770	5895310	5860030	5757180	5636080	6017480	5723740	6040730	5.89532e+06
Q6P2E9	EDC4	Enhancer of mRNA-decapping protein 4 (Autoantigen Ge-1) (Autoantigen RCD-8) (Human enhancer of decapping large subunit) (Hedls)	6707550	6272710	5454390	4779160	6443720	6167140	5872990	5736580	6147420	5906320	5869710	5501660	6056740	5760830	5794860	5615780	5.89357e+06
P17900	GM2A	Ganglioside GM2 activator (Cerebroside sulfate activator protein) (GM2-AP) (Sphingolipid activator protein 3) (SAP-3) [Cleaved into: Ganglioside GM2 activator isoform short]	6887130	5709750	9517090	8083610	6857330	4276210	6418010	5156580	5808700	3525930	6046340	4701450	4887350	2976720	5957870	4011650	5.8873e+06
Q9BUN8	DERL1	Derlin-1 (Degradation in endoplasmic reticulum protein 1) (DERtrin-1) (Der1-like protein 1)	5950060	6411180	5598100	5524230	5898900	6438850	6092350	6556140	5900860	5926230	5296170	5808170	5879700	5807300	5594850	5265210	5.88379e+06
O43708	GSTZ1	Maleylacetoacetate isomerase (MAAI) (EC 5.2.1.2) (GSTZ1-1) (Glutathione S-transferase zeta 1) (EC 2.5.1.18)										5340290	6150090	6603740		4600900		6684040	5875812
Q9NP92	MRPS30	Large ribosomal subunit protein mL65 (39S ribosomal protein S30, mitochondrial) (MRP-S30) (S30mt) (Large ribosomal subunit protein mS30) (Programmed cell death protein 9)	4926980	6145460	7124790	8479100	5632520	5431590	6079090	6627580	5104820	5210980	5535900	5921310	4564260	5260510	5510270	5152610	5.86058e+06
[truncated: 7,007 more rows]

## Sheet: ID mapping
1st protein accesion	Entry-1	Entry-2 (remove "-")	Protein description
A0A2R8YGF8	A0A2R8YGF8	A0A2R8YGF8	Actin, cytoplasmic 1
[truncated: 8,388 more rows]

## Sheet: Key
Run #	Sample #	Sample Name
[truncated: 16 more rows]
